# Supplementary material for: 2-Eth­oxy-4-[2-(3-nitro­phen­yl)­hydrazono­meth­yl]phenol
Source: Acta Crystallogr Sect E Struct Rep Online. 2009 Sep 26;65(Pt 10):o2536. doi: 10.1107/S1600536809037908 (PMC2970498; doi:10.1107/S1600536809037908)
Supplement: Supplementary file 2 [file e-65-o2536-Isup2.hkl]

# 
# h,k,l, Fc-squared, Fo-squared, sigma(Fo-squared) and status flag 
# 
data_I
_shelx_title ' 11 in P2(1)/n' 
_shelx_refln_list_code          4 
_shelx_F_calc_maximum      213.23 
_exptl_crystal_F_000       638.00 
_reflns_d_resolution_high  0.8107 
 
loop_ 
 _symmetry_equiv_pos_as_xyz 
 'x, y, z' 
 '-x+1/2, y+1/2, -z+1/2' 
 '-x, -y, -z' 
 'x-1/2, -y-1/2, z-1/2' 
 
_cell_length_a    12.4160 
_cell_length_b     7.7429 
_cell_length_c    16.2249 
_cell_angle_alpha  90.000 
_cell_angle_beta  110.497 
_cell_angle_gamma  90.000 
 
_shelx_F_squared_multiplier     1.000 
 
loop_ 
 _refln_index_h 
 _refln_index_k 
 _refln_index_l 
 _refln_F_squared_calc 
 _refln_F_squared_meas 
 _refln_F_squared_sigma 
 _refln_observed_status 
   2   0   0     2378.66     2328.52     12.07 o 
   4   0   0      202.40      214.61      8.56 o 
   6   0   0        7.78        0.00      7.23 o 
   8   0   0       37.03       29.75      9.16 o 
  10   0   0        0.14        3.21     11.04 o 
  12   0   0       53.71       54.74     12.97 o 
   1   1   0     1119.23     1105.82      5.53 o 
   2   1   0      230.53      233.42      3.11 o 
   3   1   0     3042.12     2963.36     19.83 o 
   4   1   0     1139.01     1174.56      6.56 o 
   5   1   0     1041.41     1046.30     13.48 o 
   6   1   0      170.77      172.11      6.56 o 
   7   1   0       38.54       40.15      5.51 o 
   8   1   0      143.34      147.73      7.38 o 
   9   1   0       98.29      110.98     13.83 o 
  10   1   0     1418.97     1387.44     16.24 o 
  11   1   0      190.16      175.28      8.93 o 
  12   1   0      179.21      188.94      9.93 o 
  13   1   0        1.38        2.29      8.23 o 
  14   1   0        1.31        1.93     12.28 o 
   0   2   0     4113.18     3978.63     39.04 o 
   1   2   0    13611.49    13287.43     84.63 o 
   2   2   0     4237.55     4136.43     13.26 o 
   3   2   0     1044.05      976.26      4.91 o 
   4   2   0        2.73        5.24      2.26 o 
   5   2   0      127.67      124.92      4.63 o 
   6   2   0       85.55       86.97      5.47 o 
   7   2   0      456.97      447.45     16.71 o 
   8   2   0        0.00        0.86      8.86 o 
   9   2   0      107.10      113.14      7.88 o 
  10   2   0       75.25       66.71      7.75 o 
  11   2   0       20.48       18.24      7.04 o 
  12   2   0        1.19        0.00      7.63 o 
  13   2   0       18.08       26.09      8.92 o 
  14   2   0        7.18       11.39     13.18 o 
   1   3   0     1162.93     1160.44     10.49 o 
   2   3   0      223.40      198.17      2.36 o 
   3   3   0      569.25      544.50      4.22 o 
   4   3   0      231.79      240.03      3.67 o 
   5   3   0      291.17      307.19      5.20 o 
   6   3   0     1760.67     1826.34     14.19 o 
   7   3   0      329.17      360.15      9.78 o 
   8   3   0       59.81       58.66      6.30 o 
   9   3   0      237.09      224.02      8.20 o 
  10   3   0      467.64      467.65     10.69 o 
  11   3   0      228.52      235.01      9.31 o 
  12   3   0       11.36        0.47     10.79 o 
  13   3   0        0.63        0.00     13.65 o 
   0   4   0      649.08      616.52      9.50 o 
   1   4   0       35.21       32.06      2.61 o 
   2   4   0       11.93       13.21      1.91 o 
   3   4   0       11.87       11.75      1.51 o 
   4   4   0      678.60      688.62      9.12 o 
   5   4   0        0.49        1.17      2.56 o 
   6   4   0       53.30       52.36      3.12 o 
   7   4   0      206.34      231.82      6.63 o 
   8   4   0      156.38      146.00      6.67 o 
   9   4   0        2.73        4.37     10.70 o 
  10   4   0        4.09        0.00     10.96 o 
  11   4   0       23.21       14.64     13.40 o 
  12   4   0       45.41       47.08     15.37 o 
  13   4   0       44.93       65.62     16.18 o 
   1   5   0        0.24        1.22      2.59 o 
   2   5   0       11.26       10.37      2.00 o 
   3   5   0        1.17        1.33      2.66 o 
   4   5   0       17.01       14.31      2.60 o 
   5   5   0      357.21      326.33      8.03 o 
   6   5   0       11.30        9.94      3.43 o 
   7   5   0       48.36       51.62     12.24 o 
   8   5   0      399.11      420.75     17.51 o 
   9   5   0       57.71       62.24     13.95 o 
  10   5   0        0.05        0.00     13.91 o 
  11   5   0        5.97       11.60     14.42 o 
  12   5   0        0.18        5.56     15.02 o 
   0   6   0       64.55       67.80      6.25 o 
   1   6   0        0.62        2.55      3.74 o 
   2   6   0       22.32       20.61      2.10 o 
   3   6   0        8.89        8.81      5.39 o 
   4   6   0      200.80      205.45      6.77 o 
   5   6   0       77.91       70.26      6.10 o 
   6   6   0       34.22       33.15      7.33 o 
   7   6   0      108.38       94.68     11.43 o 
   8   6   0       36.37       31.37     12.50 o 
   9   6   0        0.01        2.10     13.48 o 
  10   6   0        0.33        0.00     13.87 o 
  11   6   0        1.54        3.72     14.42 o 
   1   7   0        2.47        1.63      4.27 o 
   2   7   0       70.90       68.07      5.35 o 
   3   7   0       12.33       10.32      5.27 o 
   4   7   0       12.85        9.43      5.51 o 
   5   7   0        0.02        3.90     10.10 o 
   6   7   0       15.86       16.47      7.29 o 
   7   7   0       57.22       59.76      8.17 o 
   8   7   0        0.96        0.00     12.58 o 
   9   7   0        9.12        3.77     13.14 o 
   0   8   0        1.15        3.38     14.21 o 
   1   8   0        0.93        4.40      9.47 o 
   2   8   0       16.41       19.90     14.17 o 
   3   8   0        2.15        3.88      6.79 o 
   4   8   0        0.01        5.40      6.65 o 
   5   8   0        2.36        0.45      7.33 o 
   6   8   0       13.64       17.27      8.01 o 
   7   8   0       31.09       35.76      7.72 o 
   1   9   0        0.00        1.95     10.86 o 
   2   9   0       17.78       16.61      9.46 o 
   3   9   0       22.14        9.93     14.12 o 
   4   9   0        1.98        0.00     14.04 o 
 -13   0   1       62.89       58.94     11.47 o 
 -11   0   1      195.66      162.82     11.86 o 
  -9   0   1      206.01      188.16     11.26 o 
  -7   0   1       48.08       60.61      8.77 o 
  -5   0   1     1052.47     1146.44     10.47 o 
  -3   0   1      285.21      278.86      7.49 o 
   3   0   1     4517.55     4241.81     21.66 o 
   5   0   1     1927.76     2032.11     19.09 o 
   7   0   1       38.48       34.37      9.33 o 
   9   0   1       38.84       36.77     11.04 o 
  11   0   1       56.25       43.79     12.41 o 
  13   0   1        3.52        0.00     13.44 o 
 -14   1   1        2.24        4.19     13.74 o 
 -13   1   1       41.97       51.38      8.20 o 
 -12   1   1       28.72       30.89      8.07 o 
 -11   1   1      650.29      613.80     20.87 o 
 -10   1   1       51.65       50.47      7.71 o 
  -9   1   1     1059.30     1013.69     13.32 o 
  -8   1   1      104.35      100.80      6.75 o 
  -7   1   1        9.57       21.78      5.77 o 
  -6   1   1      506.09      567.30      7.01 o 
  -5   1   1      136.76      134.23      5.32 o 
  -4   1   1      285.33      265.31      4.23 o 
  -3   1   1       84.32       81.38      2.95 o 
  -2   1   1      319.12      288.10      3.19 o 
  -1   1   1      355.72      352.35      3.94 o 
   1   1   1      451.14      464.54      4.43 o 
   2   1   1      879.22      908.14      4.32 o 
   3   1   1     1992.15     1923.47     18.63 o 
   4   1   1      813.79      811.15      5.21 o 
   5   1   1     2090.28     2190.56     20.67 o 
   6   1   1      102.64      136.26     13.25 o 
   7   1   1        4.15        1.57      5.53 o 
   8   1   1      176.01      169.11      8.47 o 
   9   1   1      458.88      408.00     10.95 o 
  10   1   1        0.77        0.00      7.55 o 
  11   1   1       30.42       26.86      8.37 o 
  12   1   1        9.77       12.67      8.24 o 
  13   1   1       13.95       10.13      9.25 o 
 -14   2   1        6.12        1.37     14.64 o 
 -12   2   1       25.38       24.89      7.81 o 
 -11   2   1       47.12       52.99      7.43 o 
 -10   2   1        8.46       11.30      6.78 o 
  -9   2   1        0.53        0.06      6.71 o 
  -8   2   1        5.45        3.90      5.78 o 
  -7   2   1      212.93      204.19      5.93 o 
  -6   2   1      383.36      370.35      6.86 o 
  -5   2   1      257.22      268.61      5.15 o 
  -4   2   1      127.94      122.76      2.97 o 
  -3   2   1        2.23        2.62      1.53 o 
  -2   2   1     1859.22     1901.19     11.47 o 
  -1   2   1    13613.48    13204.01    160.60 o 
   0   2   1      778.12      743.45      4.08 o 
   1   2   1     2507.50     2479.98      9.56 o 
   2   2   1      385.39      401.41      4.85 o 
   3   2   1      149.55      146.73      2.98 o 
   4   2   1      209.44      203.94      3.31 o 
   5   2   1      805.04      780.78      6.69 o 
   6   2   1       35.70       31.01      5.45 o 
   7   2   1       69.20       67.81      6.46 o 
   8   2   1       51.69       49.10      6.68 o 
   9   2   1       12.78       15.72      6.81 o 
  10   2   1      186.68      171.21      8.51 o 
  11   2   1       33.93       29.76      7.35 o 
  12   2   1        0.73        4.50      7.37 o 
  13   2   1        0.35        4.52      7.92 o 
 -13   3   1        1.08        0.00     13.61 o 
 -12   3   1        0.01        3.77     13.35 o 
 -11   3   1       51.77       52.53      7.28 o 
 -10   3   1       38.50       34.56      6.48 o 
  -9   3   1        7.71        8.82      6.15 o 
  -8   3   1        3.54        2.81      4.79 o 
  -7   3   1      235.27      240.28      5.82 o 
  -6   3   1       67.91       67.87      3.37 o 
  -5   3   1      278.80      284.52      6.08 o 
  -4   3   1       13.81       14.27      1.54 o 
  -3   3   1      557.92      587.76      8.44 o 
  -2   3   1     1112.64     1058.24      9.88 o 
  -1   3   1       21.78       21.40      1.52 o 
   0   3   1     2244.86     2159.51      9.03 o 
   1   3   1      386.54      369.31      3.19 o 
   2   3   1      170.04      168.46      2.73 o 
   3   3   1       83.88       84.72      2.43 o 
   4   3   1      180.87      180.84      3.92 o 
   5   3   1       14.42       14.26      3.10 o 
   6   3   1       17.88       15.82      5.13 o 
   7   3   1        7.22        9.24      5.57 o 
   8   3   1      138.58      137.99     10.27 o 
   9   3   1      332.51      358.39     16.37 o 
  10   3   1      183.56      204.99      8.99 o 
  11   3   1        5.00        5.20      7.44 o 
  12   3   1       15.17       14.81     14.60 o 
  13   3   1        1.26        6.72     14.64 o 
 -13   4   1        0.00        4.11     14.68 o 
 -12   4   1       30.29       23.97     12.37 o 
 -11   4   1        3.71        2.23     14.04 o 
 -10   4   1      198.94      194.75     13.65 o 
  -9   4   1      108.26      108.12     14.38 o 
  -8   4   1        0.98        1.04      4.25 o 
  -7   4   1      117.76      123.73      4.65 o 
  -6   4   1        3.43        4.45      2.18 o 
  -5   4   1      597.57      601.55     14.13 o 
  -4   4   1      292.91      306.78     14.86 o 
  -3   4   1       28.37       30.99      5.79 o 
  -2   4   1       65.97       63.08      2.32 o 
  -1   4   1     1389.77     1408.80      6.79 o 
   0   4   1     1233.99     1233.76      6.59 o 
   1   4   1        6.61        7.66      2.39 o 
   2   4   1      136.66      158.87      2.84 o 
   3   4   1        8.92        5.82      2.07 o 
   4   4   1       33.08       32.14      2.65 o 
   5   4   1       11.71       10.89      2.50 o 
   6   4   1       45.13       50.54      5.11 o 
   7   4   1       26.13       23.06      5.88 o 
   8   4   1       86.18       86.10      6.68 o 
   9   4   1        0.10        1.97     11.34 o 
  10   4   1        7.88       14.47     11.17 o 
  11   4   1        0.00        2.01     10.40 o 
  12   4   1        1.54        3.51     10.96 o 
 -12   5   1       14.45        8.56     13.23 o 
 -10   5   1        1.39        9.93     13.83 o 
  -9   5   1      104.76      111.46     14.38 o 
  -8   5   1        0.01        2.91      7.68 o 
  -7   5   1        2.94        0.00      8.46 o 
  -6   5   1       13.15       14.96      5.84 o 
  -5   5   1      156.63      158.07      8.10 o 
  -4   5   1        7.35        9.13     10.02 o 
  -3   5   1       69.16       63.52      6.82 o 
  -2   5   1        4.03        2.82      1.14 o 
  -1   5   1        0.93        0.34      1.97 o 
   0   5   1      166.31      172.00      3.91 o 
   1   5   1        0.00        0.77      2.46 o 
   2   5   1      151.48      146.47      3.07 o 
   3   5   1        1.11        1.60      2.05 o 
   4   5   1        7.43        5.26      2.00 o 
   5   5   1       35.98       36.22      4.35 o 
   6   5   1      187.20      183.02      8.23 o 
   7   5   1       45.63       44.47     10.40 o 
   8   5   1        1.49        0.09     11.94 o 
   9   5   1       21.85       19.56     13.53 o 
  10   5   1        2.23        9.59     13.27 o 
  11   5   1        1.17        0.00     12.28 o 
 -11   6   1        1.94        9.55     11.73 o 
 -10   6   1        3.00        4.84     12.67 o 
  -9   6   1        4.55        0.09     13.18 o 
  -8   6   1      177.03      182.38     15.20 o 
  -7   6   1        4.50        5.16      7.75 o 
  -6   6   1       38.42       35.43      6.19 o 
  -5   6   1       47.32       49.96      5.93 o 
  -4   6   1       12.12       14.72      7.27 o 
  -3   6   1       37.01       39.37      6.98 o 
  -2   6   1      122.05      113.32      2.96 o 
  -1   6   1       46.93       47.15      2.51 o 
   0   6   1        8.08       11.12      3.11 o 
   1   6   1        0.07        2.80      3.48 o 
   2   6   1       42.75       42.54      3.65 o 
   3   6   1        0.63        0.00      3.63 o 
   4   6   1        5.60        1.71      6.68 o 
   5   6   1       46.94       39.81      7.45 o 
   6   6   1        0.20        1.08      6.24 o 
   7   6   1       11.85       27.14     12.16 o 
   8   6   1        9.03        6.93     11.21 o 
   9   6   1       57.17       54.10     14.17 o 
  10   6   1        0.00        3.12     11.51 o 
 -10   7   1        0.16        1.67     14.17 o 
  -9   7   1        1.84        5.01     13.27 o 
  -8   7   1      150.74      173.35     14.94 o 
  -7   7   1        0.02        0.00      9.89 o 
  -6   7   1       21.48       17.91      6.35 o 
  -5   7   1        4.47        3.10      6.18 o 
  -4   7   1       28.80       23.72      5.82 o 
  -3   7   1       24.23       31.66      5.61 o 
  -2   7   1        0.01        1.94      6.58 o 
  -1   7   1       50.27       60.17      6.80 o 
   0   7   1       26.69       28.33      3.85 o 
   1   7   1       88.73       91.37     13.42 o 
   2   7   1       73.88       80.17      6.48 o 
   3   7   1       20.39       22.01      6.60 o 
   4   7   1        0.03        1.67      6.52 o 
   5   7   1        2.77        3.80      7.30 o 
   6   7   1       17.01       16.29      7.55 o 
   7   7   1        3.02        2.60      7.60 o 
   8   7   1       22.52       13.05     12.93 o 
   9   7   1        8.60        6.29     10.87 o 
  -8   8   1        0.07        0.00     13.23 o 
  -7   8   1       25.83       22.92      7.93 o 
  -6   8   1        0.03        0.00     11.64 o 
  -5   8   1        2.18        2.12      6.17 o 
  -4   8   1        1.60        4.50      5.52 o 
  -3   8   1        7.77        3.43      5.30 o 
  -2   8   1        6.27        5.57      5.95 o 
  -1   8   1        2.38        9.55     14.47 o 
   0   8   1        0.08        1.28     13.65 o 
   1   8   1        0.23       10.24      9.61 o 
   2   8   1       25.91       28.55     12.16 o 
   3   8   1        2.58       10.16      6.90 o 
   4   8   1        0.00        3.05      6.58 o 
   5   8   1        8.69        3.62      7.14 o 
   6   8   1       31.59       32.14      7.71 o 
   7   8   1       18.35       20.35      7.88 o 
  -4   9   1        2.32        2.57     14.04 o 
  -3   9   1        0.46        0.00     14.42 o 
  -2   9   1       46.36       33.30     12.07 o 
  -1   9   1        0.27        4.08      8.87 o 
   0   9   1        8.69       13.27      9.23 o 
   1   9   1        1.05        7.02     11.39 o 
   2   9   1        4.90       11.51      9.87 o 
   3   9   1        0.79        8.86      9.95 o 
 -14   0   2       33.60       51.62     12.76 o 
 -12   0   2      171.46      184.82     13.14 o 
 -10   0   2      731.04      768.27     18.41 o 
  -8   0   2     1548.56     1473.40     19.95 o 
  -6   0   2      871.83      874.76     13.61 o 
  -4   0   2     1009.64      969.66     11.98 o 
  -2   0   2    13546.19    13008.94    105.68 o 
   2   0   2     6926.57     6632.22     97.29 o 
   4   0   2      334.11      353.85     10.53 o 
   6   0   2        0.10        0.00      7.15 o 
   8   0   2      100.34       96.14     10.53 o 
  10   0   2       66.87       59.41     12.50 o 
  12   0   2       10.39       22.30     13.05 o 
 -14   1   2        3.60       14.17     11.77 o 
 -13   1   2       36.55       42.52      7.51 o 
 -12   1   2      207.96      220.52      9.82 o 
 -11   1   2        0.83        2.13      7.10 o 
 -10   1   2     1367.40     1303.54     23.69 o 
  -9   1   2       12.00       11.37      6.29 o 
  -8   1   2       11.55        6.11      4.76 o 
  -7   1   2      399.65      412.16     13.57 o 
  -6   1   2      397.27      389.88      7.48 o 
  -5   1   2       51.87       45.89      5.08 o 
  -4   1   2     2144.84     2153.13     18.49 o 
  -3   1   2      144.10      141.93      2.99 o 
  -2   1   2     5025.46     4806.54     28.13 o 
  -1   1   2      152.93      158.22      2.61 o 
   0   1   2      146.95      142.15      2.79 o 
   1   1   2     2881.13     2637.31     10.22 o 
   2   1   2     1611.44     1622.15      5.78 o 
   3   1   2     2062.03     2038.57     16.06 o 
   4   1   2       78.03       73.78      2.82 o 
   5   1   2     4305.81     4663.48     13.42 o 
   6   1   2     1075.95     1176.21      7.89 o 
   7   1   2        6.40        5.06      6.31 o 
   8   1   2       13.91        9.71      6.48 o 
   9   1   2       77.81       62.24      8.56 o 
  10   1   2       24.26       19.81      8.14 o 
  11   1   2       60.00       63.87      9.28 o 
  12   1   2        3.48        2.85      8.07 o 
  13   1   2        0.14        2.31      8.65 o 
 -14   2   2       37.45       50.98     11.81 o 
 -13   2   2       43.13       53.46      8.21 o 
 -12   2   2       18.71       11.59      7.64 o 
 -11   2   2        0.08        0.00      7.08 o 
 -10   2   2        0.48        0.00      7.96 o 
  -9   2   2      603.20      597.60      9.06 o 
  -8   2   2      105.82      107.85      6.57 o 
  -7   2   2        7.41        0.41      4.94 o 
  -6   2   2      289.93      304.57      6.34 o 
  -5   2   2     1336.36     1335.96      7.17 o 
  -4   2   2      387.86      404.30      3.67 o 
  -3   2   2      552.42      540.25      7.90 o 
  -2   2   2     3291.08     3231.36     28.91 o 
  -1   2   2    45469.15    41590.68    199.79 o 
   0   2   2    12977.50    12789.41     82.45 o 
   1   2   2     3041.20     3005.74      7.33 o 
   2   2   2        0.33        1.94      2.44 o 
   3   2   2       23.77       18.86      2.44 o 
   4   2   2      617.03      621.12      7.99 o 
   5   2   2       57.94       54.24      3.42 o 
   6   2   2       85.24       87.88      4.66 o 
   7   2   2       62.34       71.57      4.02 o 
   8   2   2       92.59       94.83      7.52 o 
   9   2   2       58.71       63.79      8.32 o 
  10   2   2        7.94        8.14      7.56 o 
  11   2   2      150.39      143.32      9.26 o 
  12   2   2        3.40        6.32      8.88 o 
  13   2   2        8.68       16.80      9.71 o 
 -14   3   2        0.33        1.80     12.63 o 
 -13   3   2        3.58        1.67     13.23 o 
 -12   3   2        6.38       12.67     14.30 o 
 -11   3   2       47.85       53.35      7.16 o 
 -10   3   2       39.67       43.36      6.25 o 
  -9   3   2      718.03      734.67      9.44 o 
  -8   3   2      247.18      251.18     14.98 o 
  -7   3   2        0.22        0.00      4.37 o 
  -6   3   2      655.98      639.67     12.31 o 
  -5   3   2       12.05        9.95      1.76 o 
  -4   3   2      217.72      232.79      7.16 o 
  -3   3   2        1.11        0.73      8.00 o 
  -2   3   2      382.09      358.63     12.18 o 
  -1   3   2     3825.52     3772.87     13.04 o 
   0   3   2       75.32       82.08      2.67 o 
   1   3   2       41.34       40.39      2.54 o 
   2   3   2      337.37      306.69      4.46 o 
   3   3   2       11.46       10.41      2.55 o 
   4   3   2      722.53      718.07     10.55 o 
   5   3   2      569.88      593.85     11.30 o 
   6   3   2        0.54        1.86      5.68 o 
   7   3   2      302.11      318.71      8.42 o 
   8   3   2      324.28      314.11      9.78 o 
   9   3   2      290.03      297.24      9.27 o 
  10   3   2      276.05      281.11     17.76 o 
  11   3   2       23.29       40.63      8.19 o 
  13   3   2        9.77        3.30     13.35 o 
 -13   4   2        0.07        2.65     12.07 o 
 -12   4   2        0.22        0.00     14.12 o 
 -11   4   2        4.48        0.00     13.65 o 
 -10   4   2       12.17        7.19     10.27 o 
  -9   4   2       22.41       21.30      8.76 o 
  -8   4   2      545.91      541.21      8.11 o 
  -7   4   2       27.33       22.91      3.23 o 
  -6   4   2      235.14      216.03     10.91 o 
  -5   4   2      857.79      906.10     24.35 o 
  -4   4   2        0.84        1.07      6.36 o 
  -3   4   2      899.08      876.05     12.78 o 
  -2   4   2      753.59      724.78      9.48 o 
  -1   4   2      141.89      144.46      3.00 o 
   0   4   2     1050.41     1014.42      6.44 o 
   1   4   2      134.75      129.88      3.54 o 
   2   4   2        1.86        2.79      2.56 o 
   3   4   2      211.51      221.45      3.77 o 
   4   4   2       15.65       15.89      2.75 o 
   5   4   2        0.06        2.00      3.74 o 
   6   4   2        1.88        4.31      5.35 o 
   7   4   2        0.00        1.78      6.39 o 
   8   4   2        8.37       10.29      6.37 o 
   9   4   2        0.02        5.18     13.01 o 
  10   4   2        9.45        7.53     10.36 o 
  11   4   2        0.30        5.91     13.65 o 
  12   4   2       36.65       44.64     16.05 o 
 -12   5   2        0.14        0.00     13.65 o 
 -11   5   2        0.08        6.55     13.70 o 
 -10   5   2       10.84       12.67     13.05 o 
  -9   5   2       91.47       94.71      9.15 o 
  -8   5   2      193.01      196.55      9.98 o 
  -7   5   2       43.63       42.80     11.51 o 
  -6   5   2      125.79      124.06      8.75 o 
  -5   5   2        1.53        0.00      6.90 o 
  -4   5   2       42.63       39.94      7.02 o 
  -3   5   2       33.21       31.37      6.81 o 
  -2   5   2      577.70      561.69      5.76 o 
  -1   5   2       11.16        9.40      2.27 o 
   0   5   2        0.41        0.00      3.42 o 
   1   5   2       60.16       70.13      4.49 o 
   2   5   2      180.02      187.25      3.89 o 
   3   5   2      126.04      132.11      3.54 o 
   4   5   2        7.79       11.05      2.79 o 
   5   5   2        0.21        2.75      4.40 o 
   6   5   2        5.86       11.36      6.38 o 
   7   5   2       28.00       23.28     11.90 o 
   8   5   2      104.01      103.15     11.60 o 
   9   5   2      235.95      251.51     17.12 o 
  10   5   2       63.63       53.89     11.69 o 
  11   5   2       65.70       78.46     15.67 o 
 -11   6   2        0.56        9.59     14.90 o 
 -10   6   2        4.09        4.92     11.86 o 
  -9   6   2       51.45       50.50      8.81 o 
  -8   6   2        0.00        2.49      9.00 o 
  -7   6   2      256.32      318.80     16.31 o 
  -6   6   2        9.80        8.60      7.60 o 
  -5   6   2        0.90        2.42      7.63 o 
  -4   6   2       19.63       15.54      7.01 o 
  -3   6   2      188.46      172.43      8.00 o 
  -2   6   2        3.90        3.22      1.93 o 
  -1   6   2       20.86       21.85      4.09 o 
   0   6   2        7.05        6.75      3.85 o 
   1   6   2       23.81       26.03      4.55 o 
   2   6   2       31.04       35.42      4.41 o 
   3   6   2       12.69       13.94      4.23 o 
   4   6   2        3.08        2.44      9.33 o 
   5   6   2        3.54        0.08      6.37 o 
   6   6   2        0.13        3.99      6.72 o 
   7   6   2       56.95       49.91     12.24 o 
   8   6   2        8.66       13.78     10.96 o 
   9   6   2        7.13        6.81     12.63 o 
  10   6   2        6.68       10.02     13.87 o 
 -10   7   2        0.01        3.55     11.60 o 
  -9   7   2       22.87       18.88     11.17 o 
  -8   7   2        1.01        1.85      8.54 o 
  -7   7   2        3.22        0.00      8.27 o 
  -6   7   2        6.81        7.28      6.58 o 
  -5   7   2        1.69        0.65      7.93 o 
  -4   7   2        3.33        2.41      7.29 o 
  -3   7   2        5.06        1.25      7.00 o 
  -2   7   2       31.49       22.00      6.87 o 
  -1   7   2        9.47       13.45      6.65 o 
   0   7   2       26.96       24.50      3.89 o 
   1   7   2       15.36       18.53      4.79 o 
   2   7   2       54.87       60.30      6.60 o 
   3   7   2       71.07       79.86      7.43 o 
   4   7   2       11.34       11.68      6.58 o 
   5   7   2       11.62        9.67      6.69 o 
   6   7   2       44.69       53.32      7.85 o 
   7   7   2       15.68       18.45      7.31 o 
   8   7   2       46.83       54.27     14.12 o 
   9   7   2        5.24        5.82     13.83 o 
  -8   8   2       40.85       34.67     12.46 o 
  -7   8   2        3.05        5.41      6.87 o 
  -6   8   2        3.78        6.63      6.38 o 
  -5   8   2        0.80        6.02      6.32 o 
  -4   8   2       12.75        5.96      5.92 o 
  -3   8   2        7.68       13.05      7.71 o 
  -2   8   2        2.70        3.98     14.25 o 
  -1   8   2        4.17        3.77     13.53 o 
   0   8   2        1.84        7.73      8.53 o 
   1   8   2       22.00       26.55      9.45 o 
   2   8   2        0.35        5.09     13.27 o 
   3   8   2      118.80      122.09      8.19 o 
   4   8   2        1.54        0.12      6.94 o 
   5   8   2        4.89        1.97      7.39 o 
   6   8   2        7.22        9.72      7.34 o 
   7   8   2       68.56       74.16      8.53 o 
  -5   9   2        1.45        0.00     13.14 o 
  -3   9   2       13.61       17.93     13.74 o 
  -2   9   2        0.41        4.58     15.37 o 
  -1   9   2        9.89       18.22     11.11 o 
   0   9   2        7.77       21.55     11.16 o 
   1   9   2       13.98       17.91      9.02 o 
   2   9   2        3.44       12.90     10.12 o 
   3   9   2        0.08        2.02      9.87 o 
   4   9   2       21.67       21.46      9.14 o 
 -13   0   3       75.28       93.40     11.26 o 
 -11   0   3        7.68        9.42     10.74 o 
  -9   0   3       40.61       36.92      6.85 o 
  -7   0   3      117.38      104.14      8.30 o 
  -5   0   3       56.05       68.14      7.45 o 
  -3   0   3     1226.59     1232.17     11.81 o 
  -1   0   3     2726.99     2669.27     14.04 o 
   1   0   3        8.65        0.00      5.44 o 
   3   0   3      902.39      817.62     13.40 o 
   5   0   3      148.66      130.33     10.32 o 
   7   0   3      177.18      174.64     12.41 o 
   9   0   3      528.50      468.99     17.38 o 
  11   0   3      103.16       66.00     14.00 o 
  13   0   3       69.18      102.30     15.79 o 
 -14   1   3        2.93        7.90      7.59 o 
 -13   1   3       71.87       78.00      8.23 o 
 -12   1   3      189.96      178.84      8.80 o 
 -11   1   3      143.42      152.34      8.16 o 
 -10   1   3      921.20      915.55     13.60 o 
  -9   1   3       37.75       42.21      6.62 o 
  -8   1   3       96.38      105.48      6.40 o 
  -7   1   3      513.76      554.71      8.96 o 
  -6   1   3       17.83       21.52      4.76 o 
  -5   1   3      185.41      181.12      4.19 o 
  -4   1   3       68.99       73.75      3.20 o 
  -3   1   3      932.58      925.36      7.29 o 
  -2   1   3      232.18      224.80      3.38 o 
  -1   1   3     7801.42     7556.52     63.21 o 
   0   1   3      245.12      222.85      4.63 o 
   1   1   3     1883.77     1839.94     14.04 o 
   2   1   3      817.29      789.48     11.96 o 
   3   1   3     3771.12     3891.69     17.10 o 
   4   1   3      336.98      343.25      9.11 o 
   5   1   3      198.22      214.27      5.17 o 
   6   1   3        6.46        2.39      2.57 o 
   7   1   3       17.50       12.28      2.89 o 
   8   1   3       95.31      105.21      8.75 o 
   9   1   3        3.56        1.10      8.04 o 
  10   1   3       59.25       45.43      8.45 o 
  11   1   3        2.92        0.00      8.45 o 
  12   1   3        0.20        3.30      9.29 o 
  13   1   3       32.09       44.99     10.36 o 
 -14   2   3        4.13       11.39     14.42 o 
 -13   2   3        9.14        2.74      7.87 o 
 -12   2   3       42.04       33.59      7.52 o 
 -11   2   3      461.22      451.65     10.86 o 
 -10   2   3      170.84      171.51      6.85 o 
  -9   2   3        0.58        3.57      6.04 o 
  -8   2   3      236.93      224.39      7.73 o 
  -7   2   3      250.89      264.10      6.73 o 
  -6   2   3      343.80      380.87      5.01 o 
  -5   2   3      464.03      507.65      6.41 o 
  -4   2   3      556.06      534.66      7.43 o 
  -3   2   3      506.25      489.11      2.97 o 
  -2   2   3      133.96      144.41      1.88 o 
  -1   2   3      167.76      166.03      3.30 o 
   0   2   3      251.88      265.87      3.34 o 
   1   2   3       26.50       28.22      2.65 o 
   2   2   3     1423.45     1369.61      8.00 o 
   3   2   3       67.52       74.38      3.15 o 
   4   2   3        0.44        0.54      5.01 o 
   5   2   3      136.37      150.06      6.71 o 
   6   2   3       31.36       34.96      6.35 o 
   7   2   3       34.99       38.73      4.85 o 
   8   2   3       38.93       47.76      7.68 o 
   9   2   3       55.50       57.02     14.17 o 
  10   2   3      118.81      108.81     14.64 o 
  11   2   3        9.29       14.30      8.86 o 
  12   2   3        2.62        0.47      8.78 o 
  13   2   3       68.47       79.77      9.39 o 
 -14   3   3       52.76       68.36     16.35 o 
 -13   3   3        5.94        7.70     13.87 o 
 -12   3   3       25.29       17.59     13.27 o 
 -11   3   3       49.68       49.18      5.95 o 
 -10   3   3       47.76       53.92      5.95 o 
  -9   3   3      606.90      591.26      9.70 o 
  -8   3   3        5.42        7.27      4.84 o 
  -7   3   3      116.67      105.01      3.55 o 
  -6   3   3      109.55      101.09      2.94 o 
  -5   3   3      167.38      173.60      2.64 o 
  -4   3   3      280.27      302.78      7.88 o 
  -3   3   3       17.73        9.99      5.42 o 
  -2   3   3      273.17      283.03      5.99 o 
  -1   3   3      188.86      181.96      2.52 o 
   0   3   3      103.32      108.94      2.46 o 
   1   3   3      678.27      609.90      5.72 o 
   2   3   3      137.80      138.93      4.18 o 
   3   3   3       22.33       30.94      3.59 o 
   4   3   3        9.65        7.73      3.42 o 
   5   3   3      137.88      155.92      6.95 o 
   6   3   3        4.52        4.55      6.17 o 
   7   3   3      105.84      100.04      7.09 o 
   8   3   3       76.44       81.47      7.66 o 
   9   3   3       34.83       33.09      7.72 o 
  10   3   3        0.00        0.00      8.27 o 
  11   3   3        3.74        2.25      8.37 o 
  12   3   3       15.76        7.88     14.42 o 
 -13   4   3        0.00        5.82     14.98 o 
 -12   4   3        1.69        3.68     13.65 o 
 -11   4   3       17.46       12.23      9.21 o 
 -10   4   3        2.11        5.08      8.62 o 
  -9   4   3      337.80      349.23     15.45 o 
  -8   4   3       23.24       25.72     13.05 o 
  -7   4   3      322.31      293.96     25.64 o 
  -6   4   3        5.27        7.11     10.96 o 
  -5   4   3        3.76        0.00      5.72 o 
  -4   4   3       78.48       73.60      6.86 o 
  -3   4   3      826.20      847.77     10.93 o 
  -2   4   3     2791.02     2613.95      8.98 o 
  -1   4   3      485.70      475.10      6.06 o 
   0   4   3      137.93      136.84      6.15 o 
   1   4   3      152.87      142.43      5.18 o 
   2   4   3      311.54      324.34      6.67 o 
   3   4   3        1.45        5.26      3.96 o 
   4   4   3        0.65        1.40      3.92 o 
   5   4   3       12.92       17.90      4.17 o 
   6   4   3        9.67       16.19      6.10 o 
   7   4   3        0.08        3.02      6.44 o 
   8   4   3        0.12        4.29      6.52 o 
   9   4   3      134.01      121.19     10.38 o 
  11   4   3       34.19       32.62     14.94 o 
  12   4   3        0.84        4.07     12.97 o 
 -12   5   3        9.75        4.41     14.72 o 
 -11   5   3        7.26        4.75      9.37 o 
 -10   5   3        0.09        0.00      8.14 o 
  -9   5   3       38.68       38.35     12.93 o 
  -8   5   3       22.29       10.40     12.71 o 
  -7   5   3       26.95       22.17     10.79 o 
  -6   5   3        5.23        0.00      8.00 o 
  -5   5   3       35.86       37.67      7.44 o 
  -4   5   3        7.66        9.08      6.80 o 
  -3   5   3      597.02      563.23     10.40 o 
  -2   5   3      352.61      354.82     11.90 o 
  -1   5   3      344.99      347.70      4.13 o 
   0   5   3      293.11      304.42      8.03 o 
   1   5   3      232.37      252.05      7.97 o 
   2   5   3       29.01       32.07      5.01 o 
   3   5   3       56.73       66.54      4.75 o 
   4   5   3        2.67        1.65      4.63 o 
   5   5   3       13.26       21.76      4.65 o 
   6   5   3        3.98        0.38      4.27 o 
   7   5   3      110.42      121.99     12.58 o 
   8   5   3       90.82       94.89     13.48 o 
   9   5   3       87.94      101.74     14.94 o 
  10   5   3       32.56       18.58     14.25 o 
 -11   6   3        5.17       11.09     11.56 o 
 -10   6   3       46.95       51.03      9.33 o 
  -9   6   3       15.60       12.05      8.13 o 
  -8   6   3       29.00       19.82     12.07 o 
  -7   6   3       17.55       27.05     11.13 o 
  -6   6   3       10.49        7.57      7.16 o 
  -5   6   3       16.16       19.12      8.07 o 
  -4   6   3      153.29      142.97      8.98 o 
  -3   6   3       28.93       28.43      6.99 o 
  -2   6   3      160.14      147.38      9.39 o 
  -1   6   3      314.96      294.06      5.53 o 
   0   6   3       20.04       18.27      4.22 o 
   1   6   3       28.35       22.45      4.48 o 
   2   6   3       40.16       45.18      4.66 o 
   3   6   3       10.13       13.64      4.44 o 
   4   6   3        1.45        0.00      4.51 o 
   5   6   3       67.73       72.11      7.43 o 
   6   6   3        0.25        0.00      6.27 o 
   7   6   3       17.93       17.63     10.19 o 
   8   6   3       67.83       73.75     12.16 o 
   9   6   3        0.00        4.67     10.53 o 
  10   6   3        0.10        0.00     14.25 o 
 -10   7   3       10.20        2.66     10.08 o 
  -9   7   3        0.35        3.74      8.90 o 
  -8   7   3        6.83        8.31      8.25 o 
  -7   7   3        0.53        8.39     12.41 o 
  -6   7   3        1.11        0.98     12.16 o 
  -5   7   3        5.50        7.10      7.63 o 
  -4   7   3       25.87       26.79      7.71 o 
  -3   7   3       42.06       48.43      7.45 o 
  -2   7   3       97.34       93.02      7.77 o 
  -1   7   3        2.62        5.16      6.72 o 
   0   7   3        1.99        2.49      3.88 o 
   1   7   3        3.85        3.82      4.28 o 
   2   7   3       13.36       15.93      5.61 o 
   3   7   3       23.07       23.49      6.87 o 
   4   7   3        5.10        1.16      6.93 o 
   5   7   3        9.05        9.28      7.26 o 
   6   7   3        0.98        1.84      6.75 o 
   7   7   3        7.04        8.43     12.58 o 
   8   7   3       57.82       59.54     13.65 o 
  -8   8   3       17.94       17.18      8.74 o 
  -7   8   3        2.41        0.20      6.87 o 
  -6   8   3        7.29        6.81      6.56 o 
  -5   8   3        1.91        3.00      8.02 o 
  -4   8   3        0.11        0.00     10.19 o 
  -3   8   3       77.57       74.44      8.16 o 
  -2   8   3        0.01        3.30     14.30 o 
   0   8   3        0.82        4.19     12.88 o 
   1   8   3        0.83        8.50     10.18 o 
   2   8   3        0.47        3.55      8.42 o 
   3   8   3        6.80        9.25      6.12 o 
   4   8   3        4.77        1.14      8.16 o 
   5   8   3        5.77        0.00      6.95 o 
   6   8   3       26.29       31.15      7.68 o 
  -4   9   3        0.23        0.00     15.15 o 
  -3   9   3        5.12        8.47     13.23 o 
  -2   9   3        9.05        8.00     11.34 o 
  -1   9   3        2.22        0.00     12.07 o 
   0   9   3        0.01        3.65     10.57 o 
   1   9   3        0.40        6.34      8.79 o 
   2   9   3        2.95        7.59      9.85 o 
   3   9   3        0.66        1.73      8.58 o 
 -14   0   4       99.57      128.15     13.18 o 
 -12   0   4      255.49      235.33     14.12 o 
 -10   0   4     1458.30     1445.20     22.69 o 
  -8   0   4        6.22        9.37      8.77 o 
  -6   0   4     3267.93     3319.88     23.71 o 
  -4   0   4      184.26      216.46     15.62 o 
  -2   0   4     3300.05     3304.29     17.72 o 
   0   0   4     3638.89     3475.76     19.99 o 
   2   0   4      605.59      643.11     12.71 o 
   4   0   4      877.05      821.09     15.11 o 
   6   0   4     1080.40     1131.19     18.58 o 
   8   0   4        2.16        4.41     12.37 o 
  10   0   4      118.15       97.16     13.95 o 
  12   0   4       80.69      104.61     15.92 o 
 -15   1   4        4.26        6.90      7.69 o 
 -14   1   4       10.85       15.79      7.78 o 
 -13   1   4       25.51       33.92      7.86 o 
 -12   1   4       72.34       67.26      8.28 o 
 -11   1   4      154.90      155.61      7.12 o 
 -10   1   4        0.12        0.00     10.96 o 
  -9   1   4      529.54      549.44     13.40 o 
  -8   1   4       39.77       29.16      6.00 o 
  -7   1   4      666.79      681.23      9.37 o 
  -6   1   4      575.83      584.07      8.32 o 
  -5   1   4      819.10      801.92      8.20 o 
  -4   1   4      182.36      183.24      3.92 o 
  -3   1   4     1787.25     1812.62      7.62 o 
  -2   1   4      785.26      777.63      7.77 o 
  -1   1   4     2363.08     2328.96     11.41 o 
   0   1   4      860.62      848.56      7.35 o 
   1   1   4        1.98        6.11      3.67 o 
   2   1   4     1972.92     2000.70      9.16 o 
   3   1   4       59.53       54.80      5.70 o 
   4   1   4     3918.83     4142.02     20.39 o 
   5   1   4      477.45      523.95     23.95 o 
   6   1   4       22.83       25.86      6.63 o 
   7   1   4      125.58      121.67      9.82 o 
   8   1   4       95.10      108.73     12.54 o 
   9   1   4       73.83       63.35      8.08 o 
  10   1   4        0.00        7.36     11.21 o 
  11   1   4        5.83       10.93      8.22 o 
  12   1   4       31.56       23.36      9.59 o 
 -14   2   4        8.39        6.68     11.43 o 
 -13   2   4       33.29       33.85      7.39 o 
 -12   2   4      129.74      124.18     10.40 o 
 -11   2   4      339.84      357.15      8.26 o 
 -10   2   4        0.14        0.00      6.76 o 
  -9   2   4      922.82      893.91     11.88 o 
  -8   2   4       68.61       59.11      7.64 o 
  -7   2   4      736.25      733.67      9.15 o 
  -6   2   4      618.84      688.63      6.05 o 
  -5   2   4       10.43       19.77      2.68 o 
  -4   2   4      697.53      744.18      4.75 o 
  -3   2   4      102.29       90.34      2.61 o 
  -2   2   4     2767.32     2735.51     12.00 o 
  -1   2   4       51.07       60.56      3.13 o 
   0   2   4     2059.23     1973.18     14.39 o 
   1   2   4      360.11      337.81      5.39 o 
   2   2   4      747.49      735.48      7.20 o 
   3   2   4      131.60      132.56      3.26 o 
   4   2   4      643.94      688.45     12.78 o 
   5   2   4      143.38      142.85      7.59 o 
   6   2   4       25.93       22.24      7.56 o 
   7   2   4       51.66       50.37      8.18 o 
   8   2   4       23.04       29.45      8.09 o 
   9   2   4       39.96       38.65      8.26 o 
  10   2   4       73.86       62.83      8.95 o 
  11   2   4       40.90       45.68      9.70 o 
  12   2   4        0.94       10.82      8.76 o 
 -14   3   4        7.36       17.63     14.17 o 
 -13   3   4        0.55        0.00     12.63 o 
 -12   3   4       67.37       63.48      9.29 o 
 -11   3   4      151.60      136.51     12.33 o 
 -10   3   4      102.14       98.28      6.58 o 
  -9   3   4        2.53        2.06      5.22 o 
  -8   3   4       31.39       28.03      4.90 o 
  -7   3   4       26.15       28.62      2.97 o 
  -6   3   4       46.25       44.79      2.46 o 
  -5   3   4        9.31        7.90      1.58 o 
  -4   3   4     1783.96     1703.60     51.27 o 
  -3   3   4     1398.89     1398.46      9.67 o 
  -2   3   4      750.27      744.24      5.63 o 
  -1   3   4        5.70        5.58      2.54 o 
   0   3   4      878.51      838.17      7.23 o 
   1   3   4     1425.23     1466.11     19.37 o 
   2   3   4      212.50      201.43      8.92 o 
   3   3   4        7.43        8.21      3.43 o 
   4   3   4       65.86       65.65      3.88 o 
   5   3   4        5.09        8.81      6.24 o 
   6   3   4       10.94       12.19      7.03 o 
   7   3   4        0.01        0.00      9.46 o 
   8   3   4        6.59        0.96      7.67 o 
   9   3   4       41.29       27.86      8.40 o 
  10   3   4      145.14      146.55     10.02 o 
  11   3   4        4.97        3.17      8.88 o 
  12   3   4        0.59        2.40     14.17 o 
 -13   4   4        7.52       10.44     13.23 o 
 -12   4   4       11.48       16.07      9.00 o 
 -11   4   4       43.01       44.59      8.96 o 
 -10   4   4       70.02       67.63     14.38 o 
  -9   4   4       16.81       19.22     12.03 o 
  -8   4   4       57.60       62.36     11.04 o 
  -7   4   4       72.61       58.45      6.66 o 
  -6   4   4        4.22        5.14     10.53 o 
  -5   4   4        0.90        0.00      9.55 o 
  -4   4   4        7.07        6.17      6.86 o 
  -3   4   4      401.23      381.44      8.60 o 
  -2   4   4     3818.31     3645.83     17.02 o 
  -1   4   4     3509.76     3416.92     25.68 o 
   0   4   4      155.63      157.27      4.74 o 
   1   4   4      110.95       96.22      4.94 o 
   2   4   4      336.63      350.68      7.43 o 
   3   4   4      371.30      374.47     12.58 o 
   4   4   4       78.34       81.27      4.61 o 
   5   4   4       10.42       12.53      4.16 o 
   6   4   4        5.42        7.37      6.49 o 
   7   4   4      119.02      130.73      8.22 o 
   8   4   4      159.09      194.27      9.18 o 
   9   4   4       37.96       39.40      9.99 o 
  10   4   4      126.22      125.97     16.86 o 
  11   4   4        6.85        6.98     13.35 o 
 -12   5   4       55.47       59.14      9.71 o 
 -11   5   4       69.42       65.79      9.91 o 
 -10   5   4       49.87       37.67     12.63 o 
  -9   5   4       23.53       13.27     12.37 o 
  -8   5   4        9.95       12.03     12.20 o 
  -7   5   4       18.11       12.41     12.37 o 
  -6   5   4       24.76       12.07     12.03 o 
  -5   5   4       98.10       91.48      8.25 o 
  -4   5   4       41.81       46.43      7.88 o 
  -3   5   4       12.59       13.31      6.77 o 
  -2   5   4     1252.07     1192.70     15.82 o 
  -1   5   4      805.94      805.29      6.19 o 
   0   5   4       52.67       56.15      4.61 o 
   1   5   4      184.10      182.63      5.59 o 
   2   5   4       61.37       66.67      7.91 o 
   3   5   4      105.83      106.82      5.40 o 
   4   5   4        4.57        7.17      5.52 o 
   5   5   4       20.62       17.34      5.89 o 
   6   5   4        4.23        0.80      4.17 o 
   7   5   4      234.96      253.05     16.18 o 
   8   5   4      120.49      133.67     14.90 o 
   9   5   4       66.85       51.58     13.83 o 
 -11   6   4       11.68        5.51     10.42 o 
 -10   6   4       18.88        9.37     14.47 o 
  -9   6   4      120.21      126.53     15.62 o 
  -8   6   4        0.00        2.95     11.77 o 
  -7   6   4        0.33        2.01     10.79 o 
  -6   6   4        6.18        0.62      7.28 o 
  -5   6   4        0.00        0.00      7.63 o 
  -4   6   4      153.42      157.12     13.55 o 
  -3   6   4       31.53       27.82      6.97 o 
  -2   6   4       38.85       35.02      3.53 o 
  -1   6   4      124.94      119.50      4.78 o 
   0   6   4        0.05        1.80      4.47 o 
   1   6   4        0.16        0.54      4.66 o 
   2   6   4      197.96      206.66      7.22 o 
   3   6   4       35.86       41.02      4.95 o 
   4   6   4        1.02        0.00      4.67 o 
   5   6   4        6.22        0.29      6.42 o 
   6   6   4        8.95        2.23      6.38 o 
   7   6   4       48.39       51.49     11.69 o 
   8   6   4        6.90        2.82     12.88 o 
   9   6   4       16.38       23.84     14.64 o 
 -10   7   4        3.81        8.58      9.84 o 
  -9   7   4       15.48       14.42     14.25 o 
  -8   7   4       10.45       23.16     13.65 o 
  -7   7   4       40.22       31.46     12.84 o 
  -6   7   4        0.27        1.71     12.88 o 
  -5   7   4        0.22        1.43      7.41 o 
  -4   7   4        1.71        0.00      7.50 o 
  -3   7   4      147.45      142.34      8.69 o 
  -2   7   4       62.76       57.25      7.68 o 
  -1   7   4       68.92       69.63      7.55 o 
   0   7   4        9.91        8.95      4.37 o 
   1   7   4       15.85       18.97      4.61 o 
   2   7   4       23.56       31.32      5.66 o 
   3   7   4       28.57       30.15      6.09 o 
   4   7   4       19.76       19.12      6.25 o 
   5   7   4        2.46        0.00      6.86 o 
   6   7   4        1.65        0.00      6.69 o 
   7   7   4        1.68        2.91     13.23 o 
   8   7   4      166.26      142.66     14.12 o 
  -8   8   4       14.50       22.03     11.60 o 
  -7   8   4        9.37        6.33     11.39 o 
  -6   8   4        2.50        4.43      8.36 o 
  -5   8   4        5.83        2.30      8.16 o 
  -4   8   4        6.26        0.00      7.57 o 
  -3   8   4       60.08       56.70      8.52 o 
  -2   8   4       11.14       10.24      7.46 o 
   0   8   4       19.72       23.88     14.72 o 
   1   8   4        1.91        0.00      9.50 o 
   2   8   4        4.43        6.81      8.66 o 
   3   8   4       17.65       19.52      6.33 o 
   4   8   4       11.79       12.15      6.09 o 
   5   8   4       25.11       27.15      6.84 o 
   6   8   4        0.01       14.11      9.22 o 
  -3   9   4       13.14        6.42     15.62 o 
  -2   9   4        5.57        4.88     15.67 o 
  -1   9   4        0.57        0.00     13.78 o 
   0   9   4        0.12        1.89      9.98 o 
   1   9   4        0.10       10.60      8.64 o 
   2   9   4        3.94        2.40      8.47 o 
 -15   0   5        1.43        3.17     10.70 o 
 -13   0   5        1.69        0.00      9.80 o 
 -11   0   5      940.90      932.16     19.90 o 
  -9   0   5      322.04      350.38     13.18 o 
  -7   0   5     4082.34     4468.62     29.71 o 
  -5   0   5     1077.12     1143.22     13.95 o 
  -3   0   5      210.85      227.67      9.03 o 
  -1   0   5      222.84      216.03      9.42 o 
   1   0   5     5162.77     5159.70     25.74 o 
   3   0   5        0.54        0.09      7.66 o 
   5   0   5        7.04        8.30      8.30 o 
   7   0   5       77.28       86.63     12.16 o 
   9   0   5       77.33       55.69     13.10 o 
  11   0   5        8.36       23.71     12.37 o 
 -15   1   5       23.22       35.05      8.88 o 
 -14   1   5        1.15        0.00      6.88 o 
 -13   1   5       11.68        8.38      7.81 o 
 -12   1   5        0.69        0.00      6.09 o 
 -11   1   5      462.26      488.02     16.01 o 
 -10   1   5      927.93      963.57     13.42 o 
  -9   1   5       48.65       52.31      6.65 o 
  -8   1   5      474.24      456.69      9.08 o 
  -7   1   5       62.34       78.41      5.92 o 
  -6   1   5      565.27      613.88      8.52 o 
  -5   1   5      412.47      454.39      6.98 o 
  -4   1   5       17.75       15.33      3.32 o 
  -3   1   5        6.91        8.46      3.42 o 
  -2   1   5       39.14       46.19      3.96 o 
  -1   1   5     1480.43     1398.00     11.90 o 
   0   1   5      155.93      145.38      4.24 o 
   1   1   5      301.31      296.87      5.96 o 
   2   1   5      179.03      188.81      4.29 o 
   3   1   5     2910.04     2970.56     11.74 o 
   4   1   5      193.07      202.18      7.55 o 
   5   1   5      154.80      143.72      7.87 o 
   6   1   5        1.49        5.46      6.95 o 
   7   1   5        0.03        5.39      8.66 o 
   8   1   5       43.57       55.92      8.73 o 
   9   1   5       17.39       13.86      8.22 o 
  10   1   5        0.58        4.97      9.06 o 
  11   1   5        1.97        5.61      9.66 o 
  12   1   5       11.05       26.24      9.64 o 
 -14   2   5        3.16       13.10     14.04 o 
 -13   2   5        9.78        8.30      7.34 o 
 -12   2   5       37.96       30.60      7.37 o 
 -11   2   5        2.04        1.02      6.45 o 
 -10   2   5      174.59      179.12      8.08 o 
  -9   2   5      333.56      305.53     15.02 o 
  -8   2   5      290.99      310.87     20.59 o 
  -7   2   5      499.73      520.34      7.98 o 
  -6   2   5      205.67      211.71      4.28 o 
  -5   2   5      429.10      469.56      4.91 o 
  -4   2   5      417.19      424.23      4.54 o 
  -3   2   5      111.01      117.16      3.30 o 
  -2   2   5        0.01        1.03      2.88 o 
  -1   2   5      275.06      261.52      4.09 o 
   0   2   5      231.44      245.95      6.21 o 
   1   2   5       68.81       67.41      4.38 o 
   2   2   5      278.06      286.11      5.53 o 
   3   2   5       19.95       19.42      2.06 o 
   4   2   5      287.21      317.00      8.11 o 
   5   2   5       30.00       25.28      6.97 o 
   6   2   5       41.81       46.65      7.78 o 
   7   2   5       15.02       11.97      8.04 o 
   8   2   5      274.31      243.20     10.85 o 
   9   2   5        0.63        0.00      7.98 o 
  10   2   5        4.34        3.06      8.29 o 
  11   2   5       13.29        7.55      8.37 o 
  12   2   5        1.11        0.00      9.52 o 
 -14   3   5        0.43        0.00     11.86 o 
 -13   3   5      138.81      149.54     11.52 o 
 -12   3   5      239.91      243.16     16.44 o 
 -11   3   5      257.22      252.02     15.45 o 
 -10   3   5        5.86        4.53      5.77 o 
  -9   3   5        0.10        0.00      4.99 o 
  -8   3   5        1.71        1.02      4.64 o 
  -7   3   5       19.60        8.25      3.95 o 
  -6   3   5      197.51      194.52      3.23 o 
  -5   3   5       58.71       67.37      2.13 o 
  -4   3   5      275.60      269.36      4.80 o 
  -3   3   5       66.41       56.94      2.28 o 
  -2   3   5      829.64      878.57      5.78 o 
  -1   3   5       87.19       95.06      3.44 o 
   0   3   5     1126.17     1135.08     16.52 o 
   1   3   5     1263.99     1318.99     11.00 o 
   2   3   5        2.54        3.32      4.31 o 
   3   3   5      927.57      905.13      9.36 o 
   4   3   5      840.16      832.57      7.12 o 
   5   3   5       10.96       15.82      7.00 o 
   6   3   5        7.16        7.16      7.08 o 
   7   3   5      344.06      355.64     10.62 o 
   8   3   5        3.22        2.93      8.08 o 
   9   3   5        2.43        0.00      8.60 o 
  10   3   5       22.27       16.98      8.77 o 
  11   3   5        1.71        4.57      9.51 o 
 -13   4   5       12.92        4.93      8.53 o 
 -12   4   5       86.02       83.34     15.45 o 
 -11   4   5       10.18        8.47     12.41 o 
 -10   4   5       79.87       73.96     14.47 o 
  -9   4   5        0.44        0.00     12.84 o 
  -8   4   5        7.75        4.92     12.97 o 
  -7   4   5       17.32       15.23      2.01 o 
  -6   4   5      115.64      111.63     11.47 o 
  -5   4   5       64.05       63.99     10.40 o 
  -4   4   5       82.08       67.81      6.85 o 
  -3   4   5      469.92      467.36     13.21 o 
  -2   4   5        4.12        3.77      1.91 o 
  -1   4   5        0.36        1.66      3.01 o 
   0   4   5       80.84       83.80      4.68 o 
   1   4   5      597.64      597.58      7.74 o 
   2   4   5      116.88      134.54      5.52 o 
   3   4   5       85.99       93.41      4.47 o 
   4   4   5      202.07      197.55      5.44 o 
   5   4   5        6.40        5.20      4.05 o 
   6   4   5        1.77        0.00      7.14 o 
   7   4   5       14.72       12.70      6.91 o 
   8   4   5       56.71       59.10      8.56 o 
   9   4   5       42.28       38.45      8.51 o 
  10   4   5        9.37        8.95     13.65 o 
  11   4   5        1.79        5.52     15.15 o 
 -13   5   5        0.00        0.00     15.20 o 
 -12   5   5       10.78       14.79      9.84 o 
 -11   5   5       52.87       49.48     13.48 o 
 -10   5   5       92.35      104.31     15.49 o 
  -8   5   5       30.93       25.90     11.21 o 
  -7   5   5        4.31        1.97     10.87 o 
  -6   5   5       29.84       35.40     11.34 o 
  -5   5   5       28.42       29.07      7.41 o 
  -4   5   5      149.54      149.17      8.67 o 
  -3   5   5      111.15      115.38      3.76 o 
  -2   5   5        0.13        0.09      2.09 o 
  -1   5   5        8.90        4.55      4.19 o 
   0   5   5       64.26       72.39      4.91 o 
   1   5   5        6.57        3.61      5.13 o 
   2   5   5      364.60      375.19      9.85 o 
   3   5   5        6.28       14.90      4.65 o 
   4   5   5       41.94       41.68      5.86 o 
   5   5   5        2.91        0.00      4.34 o 
   6   5   5        3.54        2.94      4.24 o 
   7   5   5        9.73        6.33     13.27 o 
   8   5   5       53.60       37.67     12.93 o 
   9   5   5       14.58        9.97     12.16 o 
  10   5   5        0.07        0.00     13.18 o 
 -11   6   5        5.70        7.19     12.63 o 
 -10   6   5       18.00       22.60     11.26 o 
  -9   6   5       34.47       38.27     13.70 o 
  -8   6   5       16.08       11.34     12.80 o 
  -7   6   5       10.89       13.14     11.69 o 
  -6   6   5       41.61       43.03      7.81 o 
  -5   6   5        3.30        3.97      7.53 o 
  -4   6   5      150.20      155.76      9.52 o 
  -3   6   5      368.47      335.73     10.35 o 
  -2   6   5      391.50      351.42      5.71 o 
  -1   6   5      108.31      103.80      5.18 o 
   0   6   5       82.26       81.82      5.42 o 
   1   6   5      114.93      120.30      5.95 o 
   2   6   5        0.74        3.91      5.14 o 
   3   6   5        8.90        9.18      4.47 o 
   4   6   5       33.03       36.84      4.87 o 
   5   6   5       43.02       51.26      6.54 o 
   6   6   5      140.44      142.32     13.27 o 
   7   6   5       27.03       16.39     11.39 o 
   8   6   5       26.63       26.84     14.77 o 
   9   6   5       12.08       10.44     14.42 o 
 -10   7   5        0.16        9.29     11.77 o 
  -9   7   5        9.45        7.28     11.43 o 
  -7   7   5        0.81        0.00     11.77 o 
  -6   7   5       14.62        6.06      8.92 o 
  -5   7   5        0.17        0.00     10.19 o 
  -4   7   5      184.73      191.27     10.20 o 
  -3   7   5      112.04      110.08     12.67 o 
  -2   7   5        3.39        7.03      7.77 o 
  -1   7   5        3.85        0.00      6.66 o 
   0   7   5        5.76        5.22      4.54 o 
   1   7   5       16.97       21.27      5.17 o 
   2   7   5        2.96        2.54      5.46 o 
   3   7   5        2.38        2.83      5.64 o 
   4   7   5        8.66       10.28      6.17 o 
   5   7   5        9.41        9.60      6.07 o 
   6   7   5      106.00      116.39      9.59 o 
   7   7   5        0.06        1.23      8.54 o 
  -8   8   5       23.33       25.51     12.24 o 
  -7   8   5       16.12       15.24     12.97 o 
  -6   8   5        0.01        2.18      8.21 o 
  -5   8   5       22.66       18.94      8.83 o 
  -4   8   5       12.11       12.86      8.91 o 
  -3   8   5        0.56        0.00      8.03 o 
  -2   8   5       71.75       57.91      9.07 o 
  -1   8   5        8.32        7.19     12.93 o 
   0   8   5        0.11        0.00     15.58 o 
   1   8   5        0.19        0.96      9.09 o 
   2   8   5        6.08        6.12      8.71 o 
   3   8   5        7.12        8.60      8.53 o 
   4   8   5       15.01       15.24      6.44 o 
   5   8   5        1.34        5.76      9.33 o 
  -4   9   5        8.12       19.43     14.81 o 
  -3   9   5        1.51        5.39     13.91 o 
  -2   9   5       22.62       18.88     15.45 o 
   0   9   5        0.45        7.48     10.15 o 
   1   9   5        1.80        5.86      8.64 o 
 -14   0   6       26.97       31.59     11.64 o 
 -12   0   6       32.31       32.19     11.60 o 
 -10   0   6      241.68      249.75     12.93 o 
  -8   0   6     1065.73     1127.04     17.76 o 
  -6   0   6      677.54      729.15     12.88 o 
  -4   0   6      906.30      954.80     13.31 o 
  -2   0   6      489.56      521.12     11.47 o 
   0   0   6     2126.79     2086.94     19.05 o 
   2   0   6       53.00       52.60      8.26 o 
   4   0   6      127.83      138.38     11.64 o 
   6   0   6       60.79       59.11     11.86 o 
   8   0   6       42.17       79.78     13.83 o 
  10   0   6      169.98      168.22     16.18 o 
  12   0   6       28.58       28.93     13.14 o 
 -15   1   6        5.31        6.99      7.56 o 
 -14   1   6        3.76        6.17      7.57 o 
 -13   1   6        8.67       15.52      6.36 o 
 -12   1   6       11.12       15.41      7.21 o 
 -11   1   6      127.82      126.81      8.45 o 
 -10   1   6      316.95      304.59      9.48 o 
  -9   1   6      117.08      122.06      7.32 o 
  -8   1   6       31.87       36.79      5.97 o 
  -7   1   6        0.22        3.41      5.46 o 
  -6   1   6      588.86      570.87      8.27 o 
  -5   1   6      704.37      766.01      8.89 o 
  -4   1   6     1615.96     1648.59     11.47 o 
  -3   1   6       29.19       36.41      5.28 o 
  -2   1   6      293.46      286.18     10.25 o 
  -1   1   6       63.36       62.28      5.41 o 
   0   1   6       34.43       29.99      3.80 o 
   1   1   6      143.05      140.43      4.19 o 
   2   1   6        5.35        2.66      3.68 o 
   3   1   6      100.57       95.14      3.90 o 
   4   1   6       72.82       82.16      3.85 o 
   5   1   6       32.83       33.89      3.66 o 
   6   1   6      192.61      178.98      4.69 o 
   7   1   6      189.67      183.32     10.78 o 
   8   1   6        1.90        4.73      9.22 o 
   9   1   6      130.69      145.53     10.17 o 
  10   1   6       18.03       26.23      9.21 o 
  11   1   6       22.94        9.83      9.26 o 
 -13   2   6       22.81       17.25      7.27 o 
 -12   2   6        4.80        2.59      6.63 o 
 -11   2   6       44.11       43.90      7.09 o 
 -10   2   6      243.85      255.30      8.76 o 
  -9   2   6       37.10       31.84      6.00 o 
  -8   2   6        0.28        0.00      5.22 o 
  -7   2   6      363.04      377.10      7.58 o 
  -6   2   6      109.75      129.40      4.94 o 
  -5   2   6       20.65       16.21      5.56 o 
  -4   2   6       94.86      111.45      4.12 o 
  -3   2   6      606.28      592.72      5.73 o 
  -2   2   6       42.87       45.75      5.13 o 
  -1   2   6      147.49      152.09      5.14 o 
   0   2   6        0.03        0.00      3.99 o 
   1   2   6      995.19     1029.10     19.31 o 
   2   2   6       24.29       19.75      4.48 o 
   3   2   6       33.06       32.48      3.87 o 
   4   2   6        1.46        2.69      4.43 o 
   5   2   6       14.69       18.52      4.81 o 
   6   2   6      209.92      212.91      6.23 o 
   7   2   6       45.01       41.27      8.69 o 
   8   2   6        5.31        0.00      8.67 o 
   9   2   6      155.25      132.38      9.93 o 
  10   2   6        0.51        3.97      9.69 o 
  11   2   6        8.78        4.06      9.77 o 
 -14   3   6        4.83        1.88     10.41 o 
 -13   3   6       14.84       14.85     11.98 o 
 -12   3   6       11.47       13.83     13.35 o 
 -11   3   6      131.84      139.67     15.20 o 
 -10   3   6      131.24      138.11      7.08 o 
  -9   3   6       32.97       32.53     12.46 o 
  -8   3   6       75.89       70.71     10.83 o 
  -7   3   6        9.98       10.60      2.88 o 
  -6   3   6       33.57       30.46      2.63 o 
  -5   3   6      116.47      126.21      3.04 o 
  -4   3   6      359.54      352.09      6.03 o 
  -3   3   6        6.91        7.80      2.19 o 
  -2   3   6       50.92       30.09      4.40 o 
  -1   3   6      585.12      610.65      7.23 o 
   0   3   6      202.39      213.66      5.77 o 
   1   3   6      975.97      994.36     10.85 o 
   2   3   6      212.66      217.66      7.95 o 
   3   3   6      213.47      216.54      4.31 o 
   4   3   6      129.75      133.00      4.27 o 
   5   3   6      247.24      242.46      6.80 o 
   6   3   6      424.68      432.28     11.50 o 
   7   3   6        6.59        2.92      8.10 o 
   8   3   6        0.11        0.00      8.68 o 
   9   3   6        0.86        0.39      7.88 o 
  10   3   6        5.46        6.89      9.28 o 
  11   3   6        0.08        0.53      9.60 o 
 -13   4   6       17.64       18.19     14.34 o 
 -12   4   6       20.93       23.80     13.91 o 
 -11   4   6      153.57      153.11     16.22 o 
 -10   4   6      208.55      200.10     15.62 o 
  -9   4   6        5.10        8.52     12.80 o 
  -8   4   6        2.95        1.71     12.20 o 
  -7   4   6        8.27       10.87      5.31 o 
  -6   4   6       41.13       41.81      7.19 o 
  -5   4   6      403.36      383.79     11.11 o 
  -4   4   6       84.02       79.28      3.18 o 
  -3   4   6       43.24       39.71      2.83 o 
  -2   4   6        1.53        0.00      4.06 o 
  -1   4   6       68.03       69.07      4.79 o 
   0   4   6       31.80       29.90      4.74 o 
   1   4   6       30.97       37.40      5.17 o 
   2   4   6       62.94       83.36      6.01 o 
   3   4   6        9.33       10.68      3.96 o 
   4   4   6      136.68      127.03      4.93 o 
   5   4   6       24.51       21.41      3.61 o 
   6   4   6       99.97      108.91      7.90 o 
   7   4   6        5.72        2.79      7.07 o 
   8   4   6       46.48       50.55      8.85 o 
   9   4   6        0.00        0.00      8.00 o 
  10   4   6        1.62        3.81     14.72 o 
 -13   5   6        8.36        3.67     10.72 o 
 -12   5   6        0.20        0.81     12.54 o 
 -11   5   6        0.00        0.00     14.90 o 
 -10   5   6        0.86        0.00     11.64 o 
  -9   5   6       12.82       20.59     11.98 o 
  -8   5   6        0.18        0.00     11.51 o 
  -7   5   6       21.01       22.77     10.23 o 
  -6   5   6        4.10        1.16     12.03 o 
  -5   5   6        8.05        4.46      7.96 o 
  -4   5   6       78.30       83.33      8.96 o 
  -3   5   6      140.21      127.36      2.15 o 
  -2   5   6       80.99       78.43      3.09 o 
  -1   5   6        7.88        3.68      4.53 o 
   0   5   6      248.90      256.43      6.64 o 
   1   5   6       52.26       53.13      5.67 o 
   2   5   6      127.33      128.87      6.56 o 
   3   5   6       82.40       90.68      5.08 o 
   4   5   6        6.64        9.49      4.33 o 
   5   5   6       71.89       77.94      4.46 o 
   6   5   6        9.81        9.13      6.05 o 
   7   5   6      115.97      133.42     15.62 o 
   8   5   6      123.56      112.02     13.78 o 
   9   5   6        2.22        8.77     15.07 o 
 -11   6   6       39.68       47.34     13.10 o 
 -10   6   6        4.13        0.00     14.21 o 
  -9   6   6        0.99        0.43     12.50 o 
  -8   6   6        2.64        0.00     13.05 o 
  -7   6   6        1.01        4.71     11.30 o 
  -6   6   6        7.19        3.90     10.23 o 
  -5   6   6       98.58      119.11      9.46 o 
  -4   6   6        3.00        4.35      8.13 o 
  -3   6   6       91.03       75.13      8.97 o 
  -2   6   6      420.28      392.88      6.67 o 
  -1   6   6       70.35       61.51      5.20 o 
   0   6   6       15.88       21.07      4.97 o 
   1   6   6        0.89        4.85      5.28 o 
   2   6   6      105.22      105.85      6.21 o 
   3   6   6        4.08        4.60      4.70 o 
   4   6   6      113.90      116.39      5.39 o 
   5   6   6       98.43      108.71      9.68 o 
   6   6   6        2.81        9.45      8.13 o 
   7   6   6      200.32      221.95     13.33 o 
   8   6   6        0.77        2.75      8.53 o 
  -9   7   6        0.18       14.38     14.04 o 
  -8   7   6       10.85       13.91     13.74 o 
  -7   7   6        1.26        0.00     11.39 o 
  -6   7   6       11.37        5.30      8.28 o 
  -5   7   6       58.29       61.47      8.16 o 
  -4   7   6        5.27        8.21      8.43 o 
  -3   7   6      137.09      124.02      9.91 o 
  -2   7   6      139.59      133.39      9.09 o 
  -1   7   6       25.01       24.94      7.82 o 
   0   7   6        3.39        5.57      4.82 o 
   1   7   6        0.17        2.26      5.20 o 
   2   7   6       20.97       19.80      5.64 o 
   3   7   6       36.22       40.04      6.14 o 
   4   7   6        9.54       10.99      6.26 o 
   5   7   6       52.27       64.63      9.46 o 
   6   7   6        2.50        2.99      8.45 o 
   7   7   6       41.65       46.21      9.59 o 
  -8   8   6        0.15        0.00     13.05 o 
  -7   8   6       15.29       18.75     12.37 o 
  -6   8   6        0.10        1.83      8.70 o 
  -5   8   6       28.68       25.64      9.61 o 
  -4   8   6       13.64       16.44      8.87 o 
  -3   8   6       19.37       22.56      7.73 o 
  -2   8   6       11.18       14.95      7.68 o 
  -1   8   6        1.17        0.47     14.90 o 
   0   8   6        0.59        1.46     13.27 o 
   1   8   6       17.39       31.59     15.62 o 
   2   8   6        0.47        3.99      9.19 o 
   3   8   6        3.48        1.05      7.74 o 
   4   8   6       28.34       33.89      9.12 o 
  -3   9   6        6.20       18.15     14.17 o 
  -2   9   6        3.76        6.21     13.31 o 
  -1   9   6       20.34       27.61     16.48 o 
   0   9   6        0.19        0.00     16.05 o 
 -13   0   7        0.78        0.00     11.47 o 
 -11   0   7      160.13      160.90     12.71 o 
  -9   0   7       11.32       15.32      9.84 o 
  -7   0   7       23.99       17.72      8.13 o 
  -5   0   7     1360.72     1498.61     17.59 o 
  -3   0   7       34.97       44.17      8.52 o 
  -1   0   7     1179.88     1218.85     16.61 o 
   1   0   7     1608.35     1620.01     29.32 o 
   3   0   7       19.88       32.79     10.27 o 
   5   0   7       13.64        0.00     11.69 o 
   7   0   7      156.55      128.45     14.85 o 
   9   0   7      141.35      117.67     13.95 o 
  11   0   7       16.55       33.86     15.58 o 
 -15   1   7       24.26       20.54      8.20 o 
 -14   1   7        0.98        0.31      5.88 o 
 -13   1   7       22.30       20.61      6.97 o 
 -12   1   7       82.15       85.60      8.15 o 
 -11   1   7      258.67      252.47      9.26 o 
 -10   1   7       92.55       78.79      7.36 o 
  -9   1   7        8.35       15.24      6.40 o 
  -8   1   7        4.01        4.80      6.02 o 
  -7   1   7      117.00      106.81      7.85 o 
  -6   1   7      535.44      561.02     11.64 o 
  -5   1   7       35.00       38.31      5.55 o 
  -4   1   7       61.78       61.06      5.49 o 
  -3   1   7      210.14      219.42      7.62 o 
  -2   1   7      563.13      627.17      8.95 o 
  -1   1   7     1100.03     1168.03     11.56 o 
   0   1   7     1205.90     1247.12     12.10 o 
   1   1   7        2.55        4.88      3.54 o 
   2   1   7      246.58      251.12      8.04 o 
   3   1   7      254.71      237.62      4.83 o 
   4   1   7       14.88       14.32      3.42 o 
   5   1   7       23.84       26.86      4.81 o 
   6   1   7      455.92      458.65     23.91 o 
   7   1   7      130.73      132.68     12.43 o 
   8   1   7        2.56        2.85      8.55 o 
   9   1   7        2.82        7.11     13.57 o 
  10   1   7        1.38        4.70     10.37 o 
  11   1   7       26.37       14.51     10.52 o 
 -14   2   7       18.74       17.25     13.10 o 
 -13   2   7        1.24        3.57      7.57 o 
 -12   2   7      120.17      110.23      8.23 o 
 -11   2   7        0.53        0.00      6.16 o 
 -10   2   7       20.49       16.22      6.46 o 
  -9   2   7        4.21        5.47      5.87 o 
  -8   2   7      284.86      309.66      7.73 o 
  -7   2   7      270.55      289.37      7.24 o 
  -6   2   7     1179.69     1186.58     10.76 o 
  -5   2   7      312.27      342.52      9.05 o 
  -4   2   7      293.24      308.48     10.53 o 
  -3   2   7        7.91        4.22      3.84 o 
  -2   2   7       10.03        6.98      5.26 o 
  -1   2   7       67.20       46.28      6.00 o 
   0   2   7     2790.53     2925.70     23.07 o 
   1   2   7       26.32       34.94      4.74 o 
   2   2   7        5.45        2.90      4.33 o 
   3   2   7       65.06       62.41      5.81 o 
   4   2   7      146.91      138.42      5.43 o 
   5   2   7       46.23       39.08      5.03 o 
   6   2   7        0.02        2.84      5.17 o 
   7   2   7       54.77       47.74     12.71 o 
   8   2   7       12.61       21.37      9.05 o 
   9   2   7       31.37       26.09      9.20 o 
  10   2   7        6.93        8.97      8.94 o 
  11   2   7       15.59       14.33     10.24 o 
 -14   3   7        7.65       14.60     14.68 o 
 -13   3   7        4.44       11.81     14.42 o 
 -12   3   7      191.48      200.96     16.05 o 
 -11   3   7      183.55      192.66     15.88 o 
 -10   3   7       27.71       21.44     12.84 o 
  -9   3   7      238.80      221.78      9.05 o 
  -8   3   7       35.91       36.01      4.76 o 
  -7   3   7      167.08      161.17      5.28 o 
  -6   3   7        1.49        1.49      3.55 o 
  -5   3   7        8.39        8.28      2.83 o 
  -4   3   7       84.38       79.40      4.79 o 
  -3   3   7       34.30       37.92      5.15 o 
  -2   3   7      116.76      132.34      5.20 o 
  -1   3   7      262.80      270.69      6.15 o 
   0   3   7       28.59       29.63      5.16 o 
   1   3   7      693.76      714.94      8.49 o 
   2   3   7       39.31       44.08      5.42 o 
   3   3   7      238.73      231.46      4.38 o 
   4   3   7       12.03       12.18      2.26 o 
   5   3   7      150.02      151.43      6.66 o 
   6   3   7       47.72       54.56      5.97 o 
   7   3   7       62.92       64.94      9.14 o 
   8   3   7        8.04        6.72      8.56 o 
   9   3   7        0.09        1.36      9.35 o 
  10   3   7        3.88        4.45      9.06 o 
 -13   4   7        0.79        7.11     14.94 o 
 -12   4   7        0.85        0.94     11.30 o 
 -11   4   7       82.40       60.31     12.88 o 
 -10   4   7       75.00       73.15     12.33 o 
  -9   4   7       74.62       64.89     12.76 o 
  -8   4   7       15.62       21.36     12.58 o 
  -7   4   7        1.79        1.07     12.33 o 
  -6   4   7      128.19      116.95      3.51 o 
  -5   4   7       32.33       28.95      1.82 o 
  -4   4   7        0.27        0.13      2.29 o 
  -3   4   7       44.56       46.13      4.33 o 
  -2   4   7      256.09      247.24      6.04 o 
  -1   4   7       24.60       19.47      5.19 o 
   0   4   7       54.88       57.99      5.36 o 
   1   4   7       28.19       34.51      5.65 o 
   2   4   7       59.81       73.89      6.26 o 
   3   4   7      227.37      242.82      5.47 o 
   4   4   7      100.62       94.07      4.27 o 
   5   4   7      141.51      151.49      7.07 o 
   6   4   7      305.53      316.03      7.98 o 
   7   4   7        9.93       12.96      5.83 o 
   8   4   7        8.95       10.99     10.57 o 
   9   4   7       11.44       17.62      9.22 o 
  10   4   7        3.14       10.53     13.57 o 
 -13   5   7      115.43      132.22     16.99 o 
 -12   5   7       64.27       80.90     15.24 o 
 -11   5   7       27.43       33.22     13.70 o 
 -10   5   7       16.43       21.66     14.47 o 
  -9   5   7       16.58       10.32     14.08 o 
  -8   5   7        0.55        1.28     12.93 o 
  -7   5   7       94.03       90.74     11.86 o 
  -6   5   7       12.83       14.38     12.46 o 
  -5   5   7       13.46       21.44     12.11 o 
  -4   5   7       31.67       23.56      8.77 o 
  -3   5   7       38.43       34.53      4.24 o 
  -2   5   7       39.28       39.02      4.83 o 
  -1   5   7        2.52        2.34      4.95 o 
   0   5   7       33.35       29.26      5.51 o 
   1   5   7       26.57       27.12      5.75 o 
   2   5   7       61.57       56.03      6.40 o 
   3   5   7       71.83       67.33      4.81 o 
   4   5   7      181.46      181.22      5.39 o 
   5   5   7       43.14       34.72      6.11 o 
   6   5   7      270.27      277.00      9.03 o 
   7   5   7       40.67       51.31      8.97 o 
   8   5   7        1.59        3.90     14.68 o 
   9   5   7        3.46        2.61     11.43 o 
 -11   6   7        5.00        0.94     13.57 o 
 -10   6   7        3.40        1.20     14.42 o 
  -9   6   7       64.96       52.56     13.31 o 
  -8   6   7       67.92       65.15     12.46 o 
  -7   6   7        9.49       13.87     11.86 o 
  -6   6   7        2.34        2.48     10.53 o 
  -5   6   7        4.98       14.77     10.87 o 
  -4   6   7       31.43       28.33      8.45 o 
  -3   6   7        0.80        1.53      8.42 o 
  -2   6   7        2.11        0.26      4.56 o 
  -1   6   7        0.35        0.29      4.80 o 
   0   6   7       12.19       10.47      5.41 o 
   1   6   7       78.73       89.59      6.21 o 
   2   6   7       75.36       82.03      6.52 o 
   3   6   7       31.50       34.73      5.01 o 
   4   6   7       19.22       16.01      4.80 o 
   5   6   7       31.14       36.06      6.71 o 
   6   6   7        0.08        1.73      8.51 o 
   7   6   7       37.37       37.53      9.38 o 
   8   6   7        4.72        8.05     14.17 o 
 -10   7   7        0.63        6.29     13.95 o 
  -9   7   7        7.19        8.60     14.38 o 
  -8   7   7       45.00       41.95     12.63 o 
  -7   7   7       88.63       87.79     14.42 o 
  -6   7   7       54.67       54.23     11.60 o 
  -5   7   7       54.16       53.66      9.60 o 
  -4   7   7      127.48      144.93     16.24 o 
  -3   7   7       49.79       44.91      8.25 o 
  -2   7   7        1.56        0.00      7.65 o 
  -1   7   7        4.43        2.43      6.91 o 
   0   7   7        3.17        3.01      7.89 o 
   1   7   7       39.44       43.03      5.65 o 
   2   7   7        5.23        8.09      4.81 o 
   3   7   7        1.38        6.64      5.94 o 
   4   7   7       12.28        9.71      8.58 o 
   5   7   7        5.33        7.73      9.18 o 
   6   7   7        2.59        8.42      9.05 o 
  -7   8   7        2.88        0.00     13.44 o 
  -6   8   7        6.78        1.60      9.74 o 
  -5   8   7        0.07        0.30     10.79 o 
  -4   8   7      232.20      242.30     17.19 o 
  -3   8   7        2.73        7.77      8.04 o 
  -2   8   7       81.89       82.58      8.74 o 
  -1   8   7       33.52       26.02     15.45 o 
   0   8   7       28.57       17.29     13.70 o 
   1   8   7        5.78        5.65     12.46 o 
   2   8   7        0.15        2.16      8.34 o 
   3   8   7        0.92        2.48      9.80 o 
   4   8   7       13.91       14.90      9.16 o 
 -14   0   8        2.75        3.42     10.36 o 
 -12   0   8      145.94      128.84     11.86 o 
 -10   0   8       59.73       69.47     11.26 o 
  -8   0   8      334.88      360.49     12.88 o 
  -6   0   8      389.34      405.98     11.51 o 
  -4   0   8        3.16        0.00      7.32 o 
  -2   0   8       29.87       27.74      8.73 o 
   0   0   8     2859.32     2874.13     46.31 o 
   2   0   8       50.51       57.44     10.40 o 
   4   0   8      153.02      139.24     11.47 o 
   6   0   8        6.25        4.79     11.86 o 
   8   0   8      393.59      359.76     18.75 o 
  10   0   8        9.74       18.53     14.42 o 
 -15   1   8        4.97        9.46      7.38 o 
 -14   1   8       16.07       25.05      7.98 o 
 -13   1   8        1.34        0.31      7.92 o 
 -12   1   8       27.31       30.72      7.22 o 
 -11   1   8       70.98       75.19      7.55 o 
 -10   1   8       15.74       14.16      6.64 o 
  -9   1   8        5.00        4.04      6.27 o 
  -8   1   8       65.20       68.38      6.53 o 
  -7   1   8       65.56       67.72      6.01 o 
  -6   1   8      184.68      187.89     10.32 o 
  -5   1   8      236.08      271.67      7.22 o 
  -4   1   8      371.70      354.08     13.12 o 
  -3   1   8        5.75        3.88      5.79 o 
  -2   1   8     3347.74     3435.94     18.68 o 
  -1   1   8        2.54        4.46      6.39 o 
   0   1   8        3.89        3.06      6.18 o 
   1   1   8       70.89       56.27      7.48 o 
   2   1   8       18.03       17.70      2.38 o 
   3   1   8       26.37       22.22      8.30 o 
   4   1   8       29.45       25.65      7.73 o 
   5   1   8     1023.80      970.68     15.42 o 
   6   1   8      244.22      239.03     15.00 o 
   7   1   8        9.04       13.05      7.91 o 
   8   1   8       18.72       27.78      8.96 o 
   9   1   8        6.93        9.48     10.51 o 
  10   1   8       11.01        4.73      9.72 o 
 -14   2   8        6.53        1.07     11.00 o 
 -13   2   8       10.48        9.85      6.96 o 
 -12   2   8      201.52      186.71      8.83 o 
 -11   2   8      125.75      108.36      7.53 o 
 -10   2   8       56.03       65.86      7.03 o 
  -9   2   8       46.99       53.53      7.83 o 
  -8   2   8        0.39        0.00      5.53 o 
  -7   2   8       21.89       19.23      5.28 o 
  -6   2   8       55.21       53.12      5.45 o 
  -5   2   8      815.17      786.82     17.08 o 
  -4   2   8        3.70        2.55      5.37 o 
  -3   2   8       20.52       20.00      6.10 o 
  -2   2   8      108.58      108.68      6.88 o 
  -1   2   8      595.49      639.31     10.36 o 
   0   2   8       91.33       88.43      6.43 o 
   1   2   8      222.58      224.84      6.21 o 
   2   2   8      373.38      384.25      6.84 o 
   3   2   8       51.67       47.37      4.94 o 
   4   2   8       44.35       38.48      5.02 o 
   5   2   8        0.21        3.88      5.55 o 
   6   2   8       63.68       72.98      9.95 o 
   7   2   8       11.12       19.72      8.18 o 
   8   2   8      111.14      114.23     10.37 o 
   9   2   8       36.94       33.35      8.83 o 
  10   2   8        6.64       17.01     10.81 o 
 -14   3   8        3.20       12.11     14.21 o 
 -13   3   8       12.54       12.67     14.60 o 
 -12   3   8       49.55       39.55     14.47 o 
 -11   3   8       22.16       22.17     12.07 o 
 -10   3   8        3.64        2.81      5.28 o 
  -9   3   8       29.46       27.24      5.15 o 
  -8   3   8       13.70       12.30      4.73 o 
  -7   3   8       22.80       23.72      4.40 o 
  -6   3   8       22.92       20.42      4.32 o 
  -5   3   8        0.96        2.80      4.26 o 
  -4   3   8        0.31        0.00      4.29 o 
  -3   3   8      138.08      138.73      8.00 o 
  -2   3   8      605.72      622.93      9.57 o 
  -1   3   8       65.66       65.33      5.51 o 
   0   3   8      180.94      168.73      6.06 o 
   1   3   8      108.82      100.01      6.18 o 
   2   3   8        9.50        4.52      5.51 o 
   3   3   8        8.46        9.55      2.85 o 
   4   3   8       54.24       57.93      6.03 o 
   5   3   8      109.18      119.32      6.58 o 
   6   3   8      432.99      425.26     11.23 o 
   7   3   8       83.94       78.71      8.82 o 
   8   3   8       63.23       64.34      9.74 o 
   9   3   8        0.21        4.01      8.79 o 
  10   3   8        6.20       14.64     10.76 o 
 -13   4   8       33.01       18.41     15.41 o 
 -12   4   8       24.45       16.39     13.57 o 
 -11   4   8       38.43       50.51     13.27 o 
 -10   4   8       14.77       10.06     13.57 o 
  -9   4   8        0.17        1.41     12.37 o 
  -8   4   8       38.36       54.53     13.61 o 
  -7   4   8        0.18        0.00      2.48 o 
  -6   4   8       13.39       12.68      2.67 o 
  -5   4   8      106.01       98.52      6.96 o 
  -4   4   8       45.35       44.99      4.32 o 
  -3   4   8        0.33        0.00      5.19 o 
  -2   4   8      190.92      192.83      6.09 o 
  -1   4   8        5.47        2.46      5.30 o 
   0   4   8       56.77       58.89      5.70 o 
   1   4   8        3.38        1.10      5.63 o 
   2   4   8        4.34       11.35      5.92 o 
   3   4   8      248.41      240.31      5.34 o 
   4   4   8      477.19      485.06      8.93 o 
   5   4   8        2.58        3.77      6.00 o 
   6   4   8       45.57       45.44      6.18 o 
   7   4   8       14.45        8.92      8.69 o 
   8   4   8        1.48        7.13      8.82 o 
   9   4   8        1.14        8.30     13.05 o 
 -12   5   8       38.73       31.16     14.34 o 
 -11   5   8        8.92       15.49     12.24 o 
 -10   5   8        0.49        6.04     13.18 o 
  -9   5   8        1.61        0.00     12.67 o 
  -8   5   8       34.68       35.53     10.91 o 
  -7   5   8       33.74       38.86     13.14 o 
  -6   5   8      313.43      297.61     15.15 o 
  -5   5   8      199.41      209.73     13.53 o 
  -4   5   8       22.65       20.86      2.75 o 
  -3   5   8       35.65       27.73      4.69 o 
  -2   5   8       24.94       24.84      5.43 o 
  -1   5   8       32.99       36.80      5.85 o 
   0   5   8       85.47       79.86      6.55 o 
   1   5   8      115.91      124.44      6.98 o 
   2   5   8        5.56        4.96      6.18 o 
   3   5   8      110.90      113.66      5.07 o 
   4   5   8        7.34       12.16      6.40 o 
   5   5   8        0.25        0.00      7.01 o 
   6   5   8        7.67        5.67      6.28 o 
   7   5   8       18.58       10.83     11.69 o 
   8   5   8       43.16       46.27     13.44 o 
 -11   6   8        0.47        4.54     12.97 o 
 -10   6   8       14.45       18.41     14.25 o 
  -9   6   8        4.21        7.53     13.87 o 
  -8   6   8       21.12       15.45     12.63 o 
  -7   6   8        0.04        0.68     11.73 o 
  -6   6   8        1.78       10.79     12.41 o 
  -5   6   8       43.48       38.31      8.16 o 
  -4   6   8        0.81        0.80      8.59 o 
  -3   6   8       33.39       31.95      7.67 o 
  -2   6   8       43.97       46.14      4.99 o 
  -1   6   8        2.61        4.77      4.96 o 
   0   6   8        0.03        0.00      5.59 o 
   1   6   8        8.53        7.03      5.73 o 
   2   6   8        4.14        3.18      6.07 o 
   3   6   8      191.85      184.20      5.94 o 
   4   6   8        6.35        9.25      6.64 o 
   5   6   8       17.06       18.16      6.59 o 
   6   6   8        9.90       24.10      9.40 o 
   7   6   8       13.76        6.55     13.35 o 
 -10   7   8        0.32        0.00     13.44 o 
  -9   7   8        1.15        3.55     14.51 o 
  -8   7   8        0.62        1.46     11.17 o 
  -7   7   8      104.75      112.57     15.32 o 
  -6   7   8      102.23       94.29     13.61 o 
  -5   7   8       15.03       10.31      8.60 o 
  -4   7   8       26.81       28.05      8.36 o 
  -3   7   8        4.58        0.00      7.80 o 
  -2   7   8       78.84       70.22      8.83 o 
  -1   7   8        7.83        5.67      8.51 o 
   0   7   8        1.09        3.21      7.77 o 
   1   7   8       16.28       16.85      5.64 o 
   2   7   8        0.01        6.12      5.01 o 
   3   7   8        0.25        5.91     10.06 o 
   4   7   8        1.08        4.86      8.31 o 
   5   7   8        3.45        5.34      8.26 o 
  -7   8   8        3.60        6.72     13.95 o 
  -6   8   8        0.04        7.40     12.20 o 
  -5   8   8        2.97        6.69      8.91 o 
  -4   8   8        7.81        1.03      9.26 o 
  -3   8   8       19.86       15.47      8.17 o 
  -2   8   8        0.14        3.19      8.66 o 
  -1   8   8       30.29       30.60     13.27 o 
   2   8   8       10.15       10.63      9.07 o 
   3   8   8        0.86        4.97     15.15 o 
 -15   0   9       30.52       46.44     11.73 o 
 -13   0   9       34.32       30.39     10.40 o 
 -11   0   9       44.39       23.37      9.93 o 
  -9   0   9       15.07       23.07     10.10 o 
  -7   0   9      579.44      630.19     14.85 o 
  -5   0   9      955.39      932.42     15.97 o 
  -3   0   9      216.38      228.52     11.51 o 
  -1   0   9      895.25     1069.99     18.28 o 
   1   0   9      630.42      613.79      7.61 o 
   3   0   9      131.85      111.46     11.34 o 
   5   0   9      141.32      133.97     13.83 o 
   7   0   9       43.42       31.93     13.70 o 
   9   0   9        2.02        0.00     14.47 o 
 -15   1   9        0.13        3.48      8.28 o 
 -14   1   9        1.09        4.99      7.97 o 
 -13   1   9       13.49       10.02      7.39 o 
 -12   1   9       14.38       29.78      7.71 o 
 -11   1   9       75.45       77.78      7.60 o 
 -10   1   9       17.21       29.86      7.02 o 
  -9   1   9      118.27      119.00      7.33 o 
  -8   1   9       24.67       22.12      6.49 o 
  -7   1   9       75.94       75.02      6.79 o 
  -6   1   9        0.09        0.00      5.70 o 
  -5   1   9      171.77      157.55      6.84 o 
  -4   1   9        0.97        0.00      6.05 o 
  -3   1   9      397.34      468.62      9.18 o 
  -2   1   9       27.43       24.77      7.98 o 
  -1   1   9     1571.34     1597.91     14.73 o 
   0   1   9      702.69      753.64     22.86 o 
   1   1   9      189.49      195.47      8.64 o 
   2   1   9      327.03      303.94      8.85 o 
   3   1   9      324.36      322.59     10.68 o 
   4   1   9      359.14      366.76     12.29 o 
   5   1   9      788.68      779.79     14.99 o 
   6   1   9      143.03      137.18     10.88 o 
   7   1   9        1.04        3.94     12.37 o 
   8   1   9        4.22        5.52     11.51 o 
   9   1   9        2.06        9.23     10.24 o 
  10   1   9        5.48        1.46      9.75 o 
 -14   2   9       16.91       25.68     12.03 o 
 -13   2   9       14.23        7.61      7.10 o 
 -12   2   9       18.61       11.28      7.09 o 
 -11   2   9      230.18      229.60      8.99 o 
 -10   2   9       19.21       15.00      6.47 o 
  -9   2   9       34.17       31.76      6.36 o 
  -8   2   9        4.27        3.10      5.75 o 
  -7   2   9      322.97      316.84      8.03 o 
  -6   2   9      141.83      150.73      6.92 o 
  -5   2   9        3.44        4.94      5.82 o 
  -4   2   9       82.92       84.67      6.33 o 
  -3   2   9       62.75       51.34      6.86 o 
  -2   2   9        0.81        3.84      6.73 o 
  -1   2   9      569.91      584.97     10.79 o 
   0   2   9      240.15      243.02      9.11 o 
   1   2   9       45.56       40.24      7.59 o 
   2   2   9      200.95      208.39      9.48 o 
   3   2   9      626.72      591.85      8.46 o 
   4   2   9      312.79      302.53      6.89 o 
   5   2   9      196.94      188.26     11.31 o 
   6   2   9       24.71       27.67      8.78 o 
   7   2   9       69.29       91.46     10.77 o 
   8   2   9        4.04        5.35      9.96 o 
   9   2   9       33.64       32.65     10.71 o 
  10   2   9        1.87       13.12     10.64 o 
 -14   3   9       11.92       13.31     14.81 o 
 -13   3   9        6.15        8.39     14.08 o 
 -12   3   9        0.94        5.31     12.67 o 
 -11   3   9       69.47       60.01     13.18 o 
 -10   3   9      131.15      123.94      6.49 o 
  -9   3   9      134.00      121.17      6.20 o 
  -8   3   9       34.46       31.23      5.01 o 
  -7   3   9      395.37      353.84      7.53 o 
  -6   3   9       10.72       13.15      5.03 o 
  -5   3   9       34.60       31.57      5.03 o 
  -4   3   9        4.27        4.08      5.30 o 
  -3   3   9       86.23       78.83      6.71 o 
  -2   3   9      108.38      104.09      7.50 o 
  -1   3   9       65.63       59.47      7.72 o 
   0   3   9      112.80      108.64      6.10 o 
   1   3   9      233.13      236.84      7.07 o 
   2   3   9       54.12       57.69      6.29 o 
   3   3   9      219.57      198.05      4.62 o 
   4   3   9        0.07        2.39      5.90 o 
   5   3   9      438.06      405.14      8.13 o 
   6   3   9      183.24      166.79      9.46 o 
   7   3   9       34.89       46.78      9.89 o 
   8   3   9        0.00        5.08     10.01 o 
   9   3   9       19.37       20.37     10.68 o 
 -13   4   9        4.57        0.00     14.72 o 
 -12   4   9       66.39       66.94     14.30 o 
 -11   4   9        0.35        4.62     13.95 o 
 -10   4   9       27.22       35.31     14.38 o 
  -9   4   9      410.07      375.08     16.61 o 
  -8   4   9       52.21       65.70     12.03 o 
  -7   4   9      140.76      139.70      9.37 o 
  -6   4   9       17.79       19.15      5.14 o 
  -5   4   9       29.64       36.46      4.39 o 
  -4   4   9        0.00        2.48      4.77 o 
  -3   4   9       30.29       34.01      6.06 o 
  -2   4   9        1.19        0.69      5.37 o 
  -1   4   9      298.59      294.52      7.39 o 
   0   4   9      153.65      154.72      6.95 o 
   1   4   9       28.75       24.01      5.94 o 
   2   4   9      202.33      189.57      7.75 o 
   3   4   9      219.37      238.56      5.29 o 
   4   4   9       88.33       87.43      6.50 o 
   5   4   9       17.49       17.50      6.30 o 
   6   4   9       56.03       59.21      9.55 o 
   7   4   9        0.11        0.58      8.85 o 
   8   4   9        7.08       11.49      8.53 o 
 -12   5   9      109.56      122.93     14.47 o 
 -11   5   9        4.44        4.24     12.46 o 
 -10   5   9       10.73        8.35     12.80 o 
  -9   5   9        0.25        0.00     11.00 o 
  -8   5   9      519.26      493.56     18.70 o 
  -7   5   9       80.81       93.48     13.53 o 
  -6   5   9      377.18      383.26     17.34 o 
  -5   5   9      269.50      294.78     16.05 o 
  -4   5   9      132.75      129.71      4.92 o 
  -3   5   9       65.11       62.08      5.38 o 
  -2   5   9       23.79       24.15      5.67 o 
  -1   5   9        0.13        1.28      5.84 o 
   0   5   9       33.28       35.07      5.99 o 
   1   5   9       23.45       16.06      6.02 o 
   2   5   9      169.11      167.41      7.62 o 
   3   5   9        9.45       16.82      6.28 o 
   4   5   9       35.75       34.67      6.34 o 
   5   5   9        0.08        0.00      7.62 o 
   6   5   9        7.45       10.67      8.09 o 
   7   5   9       17.65       20.72     15.20 o 
 -11   6   9        0.43        8.69     11.94 o 
 -10   6   9       10.14        8.13     15.07 o 
  -9   6   9        5.11        9.29     14.17 o 
  -8   6   9       22.80       41.48     13.70 o 
  -7   6   9        0.22        3.68     12.88 o 
  -6   6   9       24.28       39.85     13.23 o 
  -5   6   9       42.01       33.39     11.86 o 
  -4   6   9      167.63      179.86     10.61 o 
  -3   6   9      255.32      279.83     14.75 o 
  -2   6   9       29.86       36.12      5.48 o 
  -1   6   9       14.26       18.80      5.53 o 
   0   6   9       13.70       17.43      6.09 o 
   1   6   9        5.40        6.36      6.02 o 
   2   6   9       12.40        6.35      6.65 o 
   3   6   9       21.84       24.35      6.59 o 
   4   6   9       23.31       26.10      6.58 o 
   5   6   9        7.86       12.02      6.79 o 
   6   6   9        0.00        0.95      8.11 o 
  -9   7   9        3.60        0.00     14.68 o 
  -8   7   9        6.49       21.19     12.50 o 
  -7   7   9        0.66        0.00     13.91 o 
  -6   7   9       21.88       13.65     12.41 o 
  -5   7   9        3.29        6.04     10.62 o 
  -4   7   9        8.22       10.62      8.40 o 
  -3   7   9      209.32      196.33     11.09 o 
  -2   7   9       19.96       25.20      8.71 o 
  -1   7   9       14.90       23.68      8.22 o 
   0   7   9        1.52        0.00      7.35 o 
   1   7   9       15.27        7.88      5.79 o 
   2   7   9       15.10       18.81      5.35 o 
   3   7   9       28.44       24.80      8.41 o 
   4   7   9        0.42        3.38     10.79 o 
  -6   8   9        0.44        0.00     12.80 o 
  -5   8   9        2.81        3.85     11.17 o 
  -4   8   9        0.32        7.27      9.75 o 
  -3   8   9       54.37       46.95      8.58 o 
  -2   8   9       81.36      100.98     10.54 o 
  -1   8   9        7.54       11.29      8.55 o 
   0   8   9       19.79       17.63     14.34 o 
   1   8   9        0.01        3.72     15.45 o 
   2   8   9       30.88       22.47     13.35 o 
 -14   0  10       20.53       18.58     11.60 o 
 -12   0  10      370.42      363.35     15.79 o 
 -10   0  10       81.38       80.94     10.32 o 
  -8   0  10       79.51       75.80     10.87 o 
  -6   0  10      212.85      213.07     11.94 o 
  -4   0  10      112.63      103.80     11.13 o 
  -2   0  10      193.54      207.12     12.07 o 
   0   0  10      347.97      345.59     15.15 o 
   2   0  10        0.03        4.88     11.73 o 
   4   0  10      532.14      479.65     17.16 o 
   6   0  10        9.72       11.69     14.42 o 
   8   0  10        8.45        6.68     15.71 o 
 -15   1  10        1.23        1.98      8.50 o 
 -14   1  10        1.22        0.75      7.76 o 
 -13   1  10        5.37        8.09      7.88 o 
 -12   1  10       19.60       19.31      7.57 o 
 -11   1  10        0.06        4.19      7.50 o 
 -10   1  10        3.33        0.17      6.31 o 
  -9   1  10        8.68       10.30      6.37 o 
  -8   1  10       27.66       25.42      6.95 o 
  -7   1  10      160.64      148.82      7.73 o 
  -6   1  10      341.06      337.62      9.02 o 
  -5   1  10      134.50      132.50      7.22 o 
  -4   1  10      114.48      117.67      7.53 o 
  -3   1  10      139.70      136.54      5.98 o 
  -2   1  10      163.10      190.23     12.26 o 
  -1   1  10       64.34       62.26      7.97 o 
   0   1  10      611.98      588.05     13.42 o 
   1   1  10        3.14        6.05      8.26 o 
   2   1  10       22.68       22.04      2.55 o 
   3   1  10       46.60       51.14      9.26 o 
   4   1  10      503.04      479.41     13.10 o 
   5   1  10      534.07      527.83     18.49 o 
   6   1  10       89.62       78.70      9.87 o 
   7   1  10       29.10       26.81     10.79 o 
   8   1  10        0.43        4.79     14.00 o 
   9   1  10       14.10        6.43      9.67 o 
 -14   2  10        6.99        8.90     11.47 o 
 -13   2  10        2.86        0.80      7.28 o 
 -12   2  10       46.41       42.66      7.03 o 
 -11   2  10      132.23      122.07      7.93 o 
 -10   2  10       28.96       31.30      6.54 o 
  -9   2  10       18.68       17.47      6.37 o 
  -8   2  10        0.06        0.00      7.28 o 
  -7   2  10        0.49        0.00      6.09 o 
  -6   2  10       22.76       21.96      6.24 o 
  -5   2  10       15.05       22.22      6.40 o 
  -4   2  10        0.76        0.51      6.59 o 
  -3   2  10        0.47        1.55      6.84 o 
  -2   2  10       19.99       21.78      7.06 o 
  -1   2  10      302.27      296.04      9.08 o 
   0   2  10       33.41       36.64      8.16 o 
   1   2  10        8.93        2.38      8.78 o 
   2   2  10      133.28      130.59      9.62 o 
   3   2  10      693.38      666.00     14.14 o 
   4   2  10      483.59      478.22     12.91 o 
   5   2  10       22.11       22.06      9.62 o 
   6   2  10        2.81        3.72     13.87 o 
   7   2  10       13.54       14.79      9.11 o 
   8   2  10       21.83       19.49     10.70 o 
   9   2  10        0.07       11.17     13.35 o 
 -14   3  10        1.88        0.64     15.02 o 
 -13   3  10        9.14        2.44     14.47 o 
 -12   3  10        0.25        4.32     12.41 o 
 -11   3  10        3.63        2.65     13.44 o 
 -10   3  10        1.57        1.02      5.20 o 
  -9   3  10       21.42       24.10      5.14 o 
  -8   3  10        0.11        1.25      4.92 o 
  -7   3  10      899.65      881.42     19.37 o 
  -6   3  10      722.83      708.86     17.68 o 
  -5   3  10        1.13        0.00      5.80 o 
  -4   3  10       21.07       16.83      6.05 o 
  -3   3  10      327.82      326.14      9.01 o 
  -2   3  10      436.27      409.55      9.65 o 
  -1   3  10        5.63        5.88      7.53 o 
   0   3  10        9.72       17.52      7.80 o 
   1   3  10       21.12       20.81      6.14 o 
   2   3  10       21.09       17.60      6.06 o 
   3   3  10      174.45      178.91      7.03 o 
   4   3  10      138.31      129.82      6.29 o 
   5   3  10        3.07        0.90     10.87 o 
   6   3  10       22.59       17.17      9.67 o 
   7   3  10       25.97       27.37      9.21 o 
   8   3  10        6.43        5.52     10.54 o 
 -13   4  10        0.73        5.26     12.28 o 
 -12   4  10        7.16       13.65     12.20 o 
 -11   4  10        3.35        4.58     13.78 o 
 -10   4  10        0.22        6.85     14.04 o 
  -9   4  10        7.79       12.88     12.24 o 
  -8   4  10       23.15       22.56     10.70 o 
  -7   4  10       17.69       15.94      3.94 o 
  -6   4  10        0.51        2.46      4.34 o 
  -5   4  10       91.99       93.91      5.92 o 
  -4   4  10       16.40       18.05      5.22 o 
  -3   4  10       91.09       80.47      7.30 o 
  -2   4  10       84.61       86.97      8.50 o 
  -1   4  10       99.75      104.31      7.27 o 
   0   4  10        6.49        6.49      6.25 o 
   1   4  10       39.75       46.63      6.82 o 
   2   4  10       40.52       38.84      6.37 o 
   3   4  10      375.33      398.09      9.68 o 
   4   4  10        2.62        0.72      6.86 o 
   5   4  10       39.89       44.90      8.78 o 
   6   4  10       16.99       19.63      8.33 o 
   7   4  10       22.44       26.00      9.53 o 
   8   4  10       33.41       44.55     11.34 o 
 -12   5  10        1.44        2.74     14.00 o 
 -11   5  10       12.73       16.01     14.85 o 
 -10   5  10        9.44       11.43     14.17 o 
  -9   5  10       12.92       13.91     12.46 o 
  -8   5  10      103.21      101.44     14.00 o 
  -7   5  10      290.13      305.31     16.65 o 
  -6   5  10       15.83       15.49     13.18 o 
  -5   5  10       42.84       34.93     11.90 o 
  -4   5  10       66.74       67.02      5.08 o 
  -3   5  10       21.60       22.72      5.91 o 
  -2   5  10      177.55      183.55      7.84 o 
  -1   5  10       11.75       11.89      5.87 o 
   0   5  10        2.86        3.36      6.28 o 
   1   5  10        0.01        2.71      6.15 o 
   2   5  10        0.76        1.02      7.52 o 
   3   5  10       16.19       18.09      6.56 o 
   4   5  10        9.34       11.27      8.18 o 
   5   5  10       44.55       42.22      6.98 o 
   6   5  10        0.04        0.00      8.78 o 
   7   5  10        0.27        6.08     12.80 o 
 -11   6  10        0.00        4.71     15.37 o 
 -10   6  10        2.29        3.17     14.38 o 
  -9   6  10        4.59        0.26     12.24 o 
  -8   6  10        9.05        4.67     11.13 o 
  -7   6  10        0.00        0.00     11.60 o 
  -6   6  10        0.06        8.13     12.67 o 
  -5   6  10        0.70        0.00     13.27 o 
  -4   6  10       39.33       36.34     11.04 o 
  -3   6  10       64.56       75.66      8.84 o 
  -2   6  10        1.49        0.98      6.07 o 
  -1   6  10       14.80       19.58      5.92 o 
   0   6  10        0.00        3.73      7.51 o 
   1   6  10        0.49        0.00      8.11 o 
   2   6  10        1.95        0.00      6.41 o 
   3   6  10        3.74        1.15      6.88 o 
   4   6  10        1.70        4.41      7.07 o 
   5   6  10        2.60       10.56      8.88 o 
  -9   7  10       11.72       15.84     11.86 o 
  -8   7  10        4.99        3.42     14.51 o 
  -7   7  10        1.93        3.21     12.88 o 
  -5   7  10        2.35        4.45     12.03 o 
  -3   7  10       60.58       84.61     10.48 o 
  -2   7  10       36.41       32.80      9.14 o 
  -1   7  10        3.43        1.80      8.60 o 
   0   7  10        2.54        7.07      8.44 o 
   1   7  10       22.70       24.14      6.19 o 
   2   7  10       25.89       23.85      6.97 o 
   3   7  10        1.07        2.50      8.67 o 
  -5   8  10        2.07        0.39     12.28 o 
  -4   8  10        6.59        8.25      9.59 o 
  -3   8  10        7.00        4.71      8.91 o 
  -2   8  10        6.69       10.42      8.87 o 
  -1   8  10       20.05       19.45      9.60 o 
   0   8  10        0.03        0.00     13.23 o 
 -13   0  11       48.65       45.03     10.66 o 
 -11   0  11      210.78      215.51     13.10 o 
  -9   0  11      192.79      191.24     12.80 o 
  -7   0  11      248.44      245.99     12.54 o 
  -5   0  11        8.86        7.96     10.57 o 
  -3   0  11      397.23      414.89     14.98 o 
  -1   0  11      163.31      152.29     12.76 o 
   1   0  11      652.83      646.84     18.92 o 
   3   0  11     1136.34     1132.22     24.65 o 
   5   0  11      478.63      474.94     19.82 o 
   7   0  11       10.79       19.56     13.48 o 
   9   0  11       20.74       21.23     13.91 o 
 -14   1  11        0.84        4.97      7.41 o 
 -13   1  11       27.68       22.99      7.82 o 
 -12   1  11        0.05        0.00      7.71 o 
 -11   1  11       11.64        3.10      7.23 o 
 -10   1  11       78.37       68.52      7.64 o 
  -9   1  11        1.74        8.37      7.13 o 
  -8   1  11       29.03       24.87      7.30 o 
  -7   1  11       49.92       55.08      7.54 o 
  -6   1  11       25.87       20.48      6.87 o 
  -5   1  11       22.45       22.09      7.41 o 
  -4   1  11       13.48        6.55      7.55 o 
  -3   1  11      273.55      292.27      7.95 o 
  -2   1  11      241.48      248.24      9.80 o 
  -1   1  11      101.21      114.61      9.61 o 
   0   1  11        0.09        2.05     11.86 o 
   1   1  11      113.39       99.58     10.12 o 
   2   1  11       76.59       77.08      9.73 o 
   3   1  11        0.01        0.00      8.90 o 
   4   1  11      641.15      658.22     15.04 o 
   5   1  11       36.56       28.86      9.42 o 
   6   1  11       97.83       99.29     11.79 o 
   7   1  11        0.02        0.00     10.71 o 
   8   1  11       60.35       85.37     15.41 o 
 -14   2  11        3.52        2.05     11.77 o 
 -13   2  11       19.43       20.24      7.48 o 
 -12   2  11        1.92        0.07      6.53 o 
 -11   2  11        0.03        1.25      6.50 o 
 -10   2  11      217.71      193.34      8.19 o 
  -9   2  11       99.79      102.44      7.90 o 
  -8   2  11        5.55        3.74      6.77 o 
  -7   2  11       10.32       15.45      6.65 o 
  -6   2  11       23.94       31.01      7.09 o 
  -5   2  11      172.25      166.78      7.98 o 
  -4   2  11       29.58       28.14      7.15 o 
  -3   2  11        0.44        0.00      7.74 o 
  -2   2  11      179.50      186.72     12.84 o 
  -1   2  11      302.33      324.59     10.61 o 
   0   2  11       25.97       22.81      8.30 o 
   1   2  11       67.85       69.71      9.56 o 
   2   2  11      380.25      386.65     12.77 o 
   3   2  11       54.26       46.50      9.18 o 
   4   2  11      230.66      232.05     14.02 o 
   5   2  11        6.54        6.96      9.10 o 
   6   2  11       74.24       70.05     10.68 o 
   7   2  11        0.30        6.04     11.47 o 
   8   2  11        3.87       11.27     10.91 o 
 -14   3  11       10.86       16.78     13.31 o 
 -13   3  11       25.27       12.28     13.95 o 
 -12   3  11        2.30        9.80     14.12 o 
 -11   3  11        0.09        0.00     12.76 o 
 -10   3  11        2.69        2.59      5.43 o 
  -9   3  11      267.65      244.19      7.54 o 
  -8   3  11      247.35      239.04      7.55 o 
  -7   3  11      524.07      491.72      9.67 o 
  -6   3  11      620.09      609.25     10.30 o 
  -5   3  11      435.08      427.57     14.79 o 
  -4   3  11       30.74       25.95      6.82 o 
  -3   3  11        5.18        0.44      7.83 o 
  -2   3  11      142.28      168.73      8.89 o 
  -1   3  11      266.61      247.82     10.20 o 
   0   3  11        0.43        9.30      9.32 o 
   1   3  11       76.00       77.96      9.07 o 
   2   3  11       77.75       73.97      9.55 o 
   3   3  11      122.26      119.86     10.32 o 
   4   3  11        1.32        1.74      9.29 o 
   5   3  11       59.07       60.69     10.17 o 
   6   3  11        4.83        7.40     10.19 o 
   7   3  11        2.05        0.00      8.52 o 
   8   3  11       21.59       17.92     10.58 o 
 -12   4  11        6.62       13.05     13.87 o 
 -11   4  11        4.41        3.90     10.66 o 
 -10   4  11        4.76       15.41     14.25 o 
  -9   4  11       12.46        5.48     10.49 o 
  -8   4  11        0.33        0.00     13.01 o 
  -7   4  11       38.81       44.15      5.00 o 
  -6   4  11        0.14        2.24      4.77 o 
  -5   4  11      110.10      105.40      6.30 o 
  -4   4  11      764.45      754.02     11.11 o 
  -3   4  11        6.90        3.14      7.39 o 
  -2   4  11       65.71       78.67      8.37 o 
  -1   4  11       56.50       56.11      8.46 o 
   0   4  11        0.47        0.55      6.35 o 
   1   4  11       15.42       12.97      6.62 o 
   2   4  11        0.80        2.46      6.22 o 
   3   4  11       92.37       86.28      7.12 o 
   4   4  11        0.30        0.00      6.33 o 
   5   4  11       13.86       12.80      9.79 o 
   6   4  11       35.23       46.62     10.74 o 
   7   4  11       11.13       10.00     10.32 o 
 -12   5  11        1.50        2.44     15.28 o 
 -11   5  11        0.69        0.00     14.42 o 
 -10   5  11        7.56       16.74     14.64 o 
  -9   5  11        2.99        0.00     14.08 o 
  -8   5  11        0.02        0.00     12.16 o 
  -7   5  11       63.99       71.65     14.21 o 
  -5   5  11        2.30        0.00     13.23 o 
  -4   5  11      396.68      387.58      9.84 o 
  -3   5  11      202.76      210.89      8.11 o 
  -2   5  11       48.01       50.51      7.49 o 
  -1   5  11       24.84       24.56      6.18 o 
   0   5  11        0.16        0.35      6.15 o 
   1   5  11       58.40       53.18      6.88 o 
   2   5  11        6.47        8.10      6.94 o 
   3   5  11        0.04        0.56      6.26 o 
   4   5  11       59.77       65.54      6.80 o 
   5   5  11        2.27        2.17      9.46 o 
   6   5  11        0.26        0.00      9.37 o 
 -10   6  11       26.54       29.15     13.83 o 
  -9   6  11       12.93       11.13     14.51 o 
  -8   6  11       17.96       28.89     14.47 o 
  -7   6  11       59.81       67.54     14.68 o 
  -6   6  11        1.21        0.00     12.84 o 
  -5   6  11        3.71        3.04     10.96 o 
  -4   6  11       23.68       20.46     12.46 o 
  -3   6  11      173.27      179.13     15.58 o 
  -2   6  11       48.47       54.69      6.11 o 
  -1   6  11       75.16       84.35      6.84 o 
   0   6  11       59.65       60.48      6.80 o 
   1   6  11        2.56        3.46      7.67 o 
   2   6  11       33.83       26.21      7.14 o 
   3   6  11        4.09        4.97      7.04 o 
   4   6  11       19.88       17.19      7.12 o 
  -8   7  11       25.15       24.78     12.16 o 
  -7   7  11       12.26       29.28     14.25 o 
  -6   7  11        0.00        9.37     13.87 o 
  -5   7  11        4.98        0.64     12.24 o 
  -4   7  11       27.33       23.03     11.60 o 
  -3   7  11       73.10       63.32      9.00 o 
  -2   7  11       55.88       58.25     10.05 o 
  -1   7  11        3.37        6.01      9.45 o 
   0   7  11        2.97        0.00      8.48 o 
   1   7  11        0.49        2.00      8.58 o 
   2   7  11       38.20       40.52      7.30 o 
 -14   0  12        2.56        8.56     10.36 o 
 -12   0  12       76.75       49.95     12.03 o 
 -10   0  12        5.65       13.44     10.44 o 
  -8   0  12      313.28      314.69     14.68 o 
  -6   0  12       90.60      105.77     11.17 o 
  -4   0  12        6.49        6.51     11.26 o 
  -2   0  12      353.07      328.73     16.48 o 
   0   0  12       74.84       75.38     13.74 o 
   2   0  12     2235.17     2233.20     32.23 o 
   4   0  12        7.39        1.88     13.65 o 
   6   0  12        0.29        6.29     13.57 o 
 -14   1  12       33.53       33.14      8.12 o 
 -13   1  12        0.00        1.91      8.21 o 
 -12   1  12        3.58        0.83      7.73 o 
 -11   1  12       11.77       10.91      7.22 o 
 -10   1  12       23.65       18.43      7.19 o 
  -9   1  12       10.60        4.03      7.28 o 
  -8   1  12      784.91      789.28     13.13 o 
  -7   1  12      177.39      171.49     11.49 o 
  -6   1  12      689.93      702.23     12.46 o 
  -5   1  12      226.25      212.07      9.34 o 
  -4   1  12       64.26       64.05      8.53 o 
  -3   1  12       49.25       60.01      6.72 o 
  -2   1  12        5.81       10.66      8.47 o 
  -1   1  12      223.52      219.06     10.59 o 
   0   1  12       46.45       52.39      8.35 o 
   1   1  12        1.64        3.01      8.55 o 
   2   1  12        0.32        5.43     10.23 o 
   3   1  12       47.35       50.45     10.01 o 
   4   1  12        7.22        6.61     10.45 o 
   5   1  12       81.86       85.33     11.33 o 
   6   1  12        3.80        4.19      9.59 o 
   7   1  12        0.91        2.65     10.94 o 
   8   1  12        0.16        0.00      9.00 o 
 -14   2  12       12.36       10.70     14.42 o 
 -13   2  12       22.62       30.26     12.24 o 
 -12   2  12        6.31        3.26      7.06 o 
 -11   2  12       23.40       24.12      7.17 o 
 -10   2  12        8.77        6.31      6.37 o 
  -9   2  12       69.67       69.63      7.42 o 
  -8   2  12       19.73       11.04      6.59 o 
  -7   2  12       14.06       14.46      6.90 o 
  -6   2  12      234.47      237.02      9.14 o 
  -5   2  12      185.91      189.37      8.87 o 
  -4   2  12      271.66      276.61     12.22 o 
  -3   2  12       22.03       24.36      9.00 o 
  -2   2  12        8.78       10.13      7.60 o 
  -1   2  12       98.04      104.96      9.90 o 
   0   2  12       51.30       35.65     10.18 o 
   1   2  12       83.86       71.22     10.61 o 
   2   2  12      603.90      610.09     17.06 o 
   3   2  12      168.67      175.41     11.55 o 
   4   2  12       21.07       26.49     10.13 o 
   5   2  12       36.37       50.34      9.91 o 
   6   2  12        3.13        1.89      9.86 o 
   7   2  12        0.01       11.29      9.62 o 
 -13   3  12        3.26        0.00     11.73 o 
 -12   3  12        0.26        0.00     14.08 o 
 -11   3  12        7.65        9.29     11.30 o 
 -10   3  12       22.91       21.79     13.48 o 
  -9   3  12       60.51       62.59      6.55 o 
  -8   3  12       94.80       94.03      6.72 o 
  -7   3  12       51.81       45.64      6.19 o 
  -6   3  12       52.12       47.39      7.08 o 
  -5   3  12      319.88      326.41      9.17 o 
  -4   3  12       96.85      114.92      8.31 o 
  -3   3  12       20.97       16.22      7.81 o 
  -2   3  12        1.27        1.90      7.88 o 
  -1   3  12       43.44       52.60      8.63 o 
   0   3  12        0.91        4.61      8.36 o 
   1   3  12        9.91        7.69      8.58 o 
   2   3  12       68.31       74.98      9.36 o 
   3   3  12       39.69       36.44     10.30 o 
   4   3  12      163.49      161.66     11.55 o 
   5   3  12        3.25        6.36      9.72 o 
   6   3  12       17.73       17.03     10.58 o 
   7   3  12       15.44       22.44      9.47 o 
 -13   4  12        9.18       15.97     13.57 o 
 -12   4  12       18.40       19.99     14.64 o 
 -11   4  12        9.67       21.14     15.02 o 
 -10   4  12        8.41       14.72     11.43 o 
  -9   4  12       11.21       12.54     14.08 o 
  -8   4  12        9.27        1.75     12.33 o 
  -7   4  12        1.39        0.00     10.36 o 
  -6   4  12       14.80       16.65      5.03 o 
  -5   4  12       53.59       49.72      6.24 o 
  -4   4  12       90.55      102.13      5.70 o 
  -3   4  12       11.09        9.90      7.41 o 
  -2   4  12       42.91       39.22      7.96 o 
  -1   4  12       23.94       25.64      7.79 o 
   0   4  12        7.57        9.32      8.80 o 
   1   4  12        8.18       21.29      9.23 o 
   2   4  12       25.43       34.23      8.76 o 
   3   4  12       52.97       53.94      6.66 o 
   4   4  12       37.28       31.13      9.40 o 
   5   4  12        0.06        0.00     15.28 o 
   6   4  12       58.74       73.42     10.98 o 
 -11   5  12        0.00        0.00     14.81 o 
 -10   5  12        6.02       12.80     14.47 o 
  -9   5  12        9.93       13.05     11.98 o 
  -8   5  12        3.19       12.97     13.01 o 
  -7   5  12        0.90        1.33     14.25 o 
  -6   5  12        0.19        1.58     11.00 o 
  -4   5  12      241.52      268.72     15.45 o 
  -3   5  12       75.93       84.95      7.92 o 
  -2   5  12        1.74        0.00      6.92 o 
  -1   5  12        8.87        8.12      7.88 o 
   0   5  12       22.94       25.72      7.12 o 
   1   5  12        9.95       17.02      6.59 o 
   2   5  12       57.08       53.98      7.65 o 
   3   5  12       36.80       38.61      7.05 o 
   4   5  12       15.68       19.14      9.60 o 
   5   5  12        0.05        0.00     14.21 o 
 -10   6  12        0.06        0.00     13.40 o 
  -9   6  12        0.00        5.39     11.13 o 
  -8   6  12       16.50       13.27     12.16 o 
  -7   6  12        1.16        0.68     11.81 o 
  -6   6  12        8.85        0.00     11.47 o 
  -5   6  12        0.00        0.26     11.04 o 
  -4   6  12        6.47        6.16     11.73 o 
  -3   6  12        7.90        3.51     12.63 o 
  -2   6  12        0.10        4.11      6.97 o 
  -1   6  12       18.98        9.79      6.42 o 
   0   6  12        8.47        6.31      6.37 o 
   1   6  12        2.81        8.26      7.31 o 
   2   6  12       29.31       35.31      7.56 o 
   3   6  12       43.90       44.76      7.52 o 
  -7   7  12        0.90        0.00     11.98 o 
  -6   7  12        2.56        0.00     14.08 o 
  -5   7  12        3.07       14.55     13.70 o 
  -3   7  12       28.85       31.63     13.65 o 
  -2   7  12       16.78       12.83      9.51 o 
  -1   7  12        3.80        5.69      9.29 o 
   0   7  12        0.34        9.55     12.33 o 
   1   7  12       10.11       16.60      9.73 o 
 -13   0  13        1.08        4.45     10.32 o 
 -11   0  13       87.57       59.07     11.69 o 
  -9   0  13       58.40       59.62     12.11 o 
  -7   0  13      116.41      125.46     11.81 o 
  -5   0  13      373.17      376.58     16.31 o 
  -3   0  13       71.68       76.96     12.41 o 
  -1   0  13       27.56       20.97     11.26 o 
   1   0  13     1069.65     1063.78     23.71 o 
   3   0  13      125.93      106.28     14.64 o 
   5   0  13       39.19       40.71     14.68 o 
   7   0  13        1.19        0.00     17.12 o 
 -14   1  13        2.01        6.53      8.43 o 
 -13   1  13       45.38       56.39      8.46 o 
 -12   1  13        0.01        0.65      7.96 o 
 -11   1  13      110.93      129.49      8.84 o 
 -10   1  13      181.60      183.03     12.01 o 
  -9   1  13      694.85      695.29     12.77 o 
  -8   1  13      131.45      127.03     10.74 o 
  -7   1  13      235.94      230.76      9.38 o 
  -6   1  13      359.73      359.51     11.04 o 
  -5   1  13      426.33      396.27     24.40 o 
  -4   1  13       42.01       47.36      8.79 o 
  -3   1  13       79.83       89.59      7.71 o 
  -2   1  13      100.11       96.56      9.92 o 
  -1   1  13       22.13       19.29      9.68 o 
   0   1  13       29.99       29.07      9.10 o 
   1   1  13        2.81        2.99      8.48 o 
   2   1  13       50.01       50.59      9.12 o 
   3   1  13       12.60       18.52      9.55 o 
   4   1  13       40.65       44.83     10.02 o 
   5   1  13       81.08       80.34     11.17 o 
   6   1  13       11.26       16.59     11.02 o 
   7   1  13        0.00        0.00     11.59 o 
 -13   2  13        0.16        3.72     13.57 o 
 -12   2  13        5.42        9.80      7.39 o 
 -11   2  13       10.76       22.16      7.45 o 
 -10   2  13       42.40       40.94      7.46 o 
  -9   2  13       11.05       13.59      7.16 o 
  -8   2  13       56.75       60.94      7.52 o 
  -7   2  13       19.75       24.54      7.01 o 
  -6   2  13       13.39       18.42      7.74 o 
  -5   2  13      396.85      390.54     11.03 o 
  -4   2  13      521.41      509.34     11.73 o 
  -3   2  13        9.18        6.73      8.11 o 
  -2   2  13       75.84       78.68      9.49 o 
  -1   2  13       23.61       28.79      7.88 o 
   0   2  13       44.54       46.67     13.80 o 
   1   2  13      388.08      401.48     12.45 o 
   2   2  13       83.58       94.13      9.30 o 
   3   2  13       77.88       74.17     10.14 o 
   4   2  13      117.87      127.63     11.86 o 
   5   2  13       13.80        7.69     10.42 o 
   6   2  13        0.43        0.56      9.66 o 
   7   2  13        9.07       18.67     10.93 o 
 -13   3  13       15.89       21.96     14.90 o 
 -12   3  13       11.89       16.78     13.35 o 
 -11   3  13        5.98        0.47     13.74 o 
 -10   3  13       11.32       15.02     11.69 o 
  -9   3  13       71.63       76.25      8.22 o 
  -8   3  13       14.44       16.96      5.99 o 
  -7   3  13        0.57        2.97      6.29 o 
  -6   3  13        6.64       11.41      7.01 o 
  -5   3  13       97.99      109.01      8.23 o 
  -4   3  13      428.47      400.35     10.86 o 
  -3   3  13       14.22       14.76      8.11 o 
  -2   3  13       45.64       50.13      8.84 o 
  -1   3  13        1.02        4.93      8.04 o 
   0   3  13        0.34        1.27      8.54 o 
   1   3  13      142.45      117.66     17.74 o 
   2   3  13        8.41       17.93     10.27 o 
   3   3  13      108.65      112.79     10.95 o 
   4   3  13       88.88      104.34     14.60 o 
   5   3  13        5.12        0.00      9.18 o 
   6   3  13        2.66        4.98     10.82 o 
 -12   4  13        1.12       16.44     15.62 o 
 -11   4  13       28.99       22.43     12.88 o 
 -10   4  13        1.40        4.11     13.18 o 
  -9   4  13       27.75       18.92     13.78 o 
  -8   4  13       19.36       16.05     14.47 o 
  -7   4  13       18.85        7.96     11.04 o 
  -6   4  13       26.62       24.59      5.91 o 
  -5   4  13       11.47        8.99      6.22 o 
  -4   4  13      198.43      174.42      6.84 o 
  -3   4  13      189.87      168.07      9.23 o 
  -2   4  13      231.31      226.80     10.54 o 
  -1   4  13        1.37        4.16      8.24 o 
   0   4  13       75.35       85.79      9.92 o 
   1   4  13       62.41       68.21      9.08 o 
   2   4  13        5.31       13.62      9.25 o 
   3   4  13       86.36       92.42     10.58 o 
   4   4  13        0.07        2.42      9.50 o 
   5   4  13        1.38        4.89      9.84 o 
 -11   5  13        2.57        5.78     13.10 o 
 -10   5  13        0.62        5.78     11.81 o 
  -9   5  13        1.88        0.09     11.94 o 
  -8   5  13       35.55       46.27     14.77 o 
  -7   5  13       10.17       18.75     14.64 o 
  -6   5  13        5.01        5.31     11.60 o 
  -5   5  13        2.91        4.11     13.40 o 
  -4   5  13        8.05       12.93     13.87 o 
  -3   5  13      104.95       96.66      8.13 o 
  -2   5  13        0.19        3.13      7.39 o 
  -1   5  13       11.74       15.91      8.05 o 
   0   5  13        0.15        0.00      8.49 o 
   1   5  13       57.12       55.25      9.59 o 
   2   5  13       18.50       22.68      9.95 o 
   3   5  13       37.97       47.60      9.46 o 
   4   5  13       10.92       20.40     10.07 o 
  -9   6  13        1.14        6.51     12.58 o 
  -8   6  13        5.62        3.64     11.69 o 
  -6   6  13        7.96        0.00     12.84 o 
  -5   6  13       27.07       27.35     13.31 o 
  -4   6  13        4.32        4.88     13.05 o 
  -3   6  13       46.27       49.52     14.38 o 
  -2   6  13        0.07        1.93     13.61 o 
  -1   6  13        0.13        0.00      7.71 o 
   0   6  13        0.05        4.15     10.70 o 
   1   6  13        6.15       13.18      6.91 o 
   2   6  13       99.81       96.26      7.91 o 
  -6   7  13        1.96        0.13     15.20 o 
  -5   7  13        8.78       12.63     12.41 o 
  -4   7  13        0.09        0.00     13.83 o 
  -3   7  13        7.68        5.82     13.18 o 
  -2   7  13        0.92        5.82     13.65 o 
  -1   7  13        0.12        0.00     11.77 o 
 -14   0  14        2.64        0.64     12.20 o 
 -12   0  14        2.05        0.00     11.17 o 
 -10   0  14       23.42       32.36     10.87 o 
  -8   0  14        9.57       12.41     11.64 o 
  -6   0  14     1021.04      994.18     21.02 o 
  -4   0  14       54.21       48.80     13.61 o 
  -2   0  14       12.07        0.00     14.60 o 
   0   0  14      364.00      337.89     16.18 o 
   2   0  14        9.40        8.65     15.20 o 
   4   0  14      246.88      276.34     17.46 o 
   6   0  14        0.81        8.09     13.74 o 
 -13   1  14        0.25        3.02      7.77 o 
 -12   1  14       15.37       16.64      7.69 o 
 -11   1  14       32.53       22.44      7.68 o 
 -10   1  14       55.60       51.08      8.34 o 
  -9   1  14       39.79       43.70      8.11 o 
  -8   1  14      666.83      683.91     12.93 o 
  -7   1  14      447.54      450.75     14.53 o 
  -6   1  14      230.17      227.15     10.49 o 
  -5   1  14        5.72        3.11      8.82 o 
  -4   1  14       89.24       89.62      8.79 o 
  -3   1  14       19.39       19.77      7.19 o 
  -2   1  14        4.80       11.16      9.04 o 
  -1   1  14       15.57       15.73      9.68 o 
   0   1  14        9.15        1.07      9.66 o 
   1   1  14        4.85       10.43      8.70 o 
   2   1  14       21.56       25.70      9.73 o 
   3   1  14        0.42        0.00      9.22 o 
   4   1  14       37.66       42.15     11.09 o 
   5   1  14       45.37       44.48      9.69 o 
   6   1  14       79.32      110.96     12.25 o 
 -13   2  14        1.05        5.61     11.47 o 
 -12   2  14        0.73        4.25      7.34 o 
 -11   2  14       32.84       44.61      7.78 o 
 -10   2  14        2.77        2.84      7.34 o 
  -9   2  14       10.51        7.98      6.98 o 
  -8   2  14      158.74      164.31      9.12 o 
  -7   2  14       49.46       51.37      7.85 o 
  -6   2  14        2.22        0.75      6.91 o 
  -5   2  14      259.97      284.65     10.40 o 
  -4   2  14       51.14       51.14      8.58 o 
  -3   2  14      130.40      137.38     10.40 o 
  -2   2  14       54.91       49.98      9.56 o 
  -1   2  14       19.77       20.54      9.64 o 
   0   2  14      103.67      111.04     10.10 o 
   1   2  14      334.74      331.89     12.78 o 
   2   2  14       62.63       61.79     10.96 o 
   3   2  14       28.73       36.86     10.18 o 
   4   2  14        1.45        6.46      9.58 o 
   5   2  14       40.17       55.98     12.14 o 
   6   2  14       68.80       83.53     11.27 o 
 -12   3  14        0.43        3.42     10.91 o 
 -11   3  14        0.06        9.72     14.72 o 
 -10   3  14       21.49       14.64     13.31 o 
  -9   3  14       14.59       19.43      6.57 o 
  -8   3  14       38.57       44.78      6.82 o 
  -7   3  14      155.82      160.62      8.17 o 
  -6   3  14       38.48       29.90      7.17 o 
  -5   3  14       78.49       80.82      8.03 o 
  -4   3  14        2.32        3.82      7.98 o 
  -3   3  14        1.06        0.00      8.59 o 
  -2   3  14        9.73       11.77      8.97 o 
  -1   3  14       63.90       64.46      9.58 o 
   0   3  14        1.77       10.83      9.89 o 
   1   3  14        2.19        6.01      9.12 o 
   2   3  14        3.15        5.13     10.05 o 
   3   3  14        3.57        3.42      9.20 o 
   4   3  14        0.07        1.67      9.67 o 
   5   3  14        4.73        6.26     11.56 o 
 -12   4  14        0.01       12.67     15.07 o 
 -11   4  14        5.05       15.11     12.03 o 
 -10   4  14        9.76       13.87     14.04 o 
  -9   4  14       42.16       47.85     14.77 o 
  -8   4  14       11.46       12.24     13.83 o 
  -7   4  14        7.45       11.81     13.48 o 
  -6   4  14       60.28       69.69      7.09 o 
  -5   4  14       18.35       24.24      6.83 o 
  -4   4  14       27.23       26.49      7.40 o 
  -3   4  14        9.38        0.00      8.61 o 
  -2   4  14        0.58        0.90     10.32 o 
  -1   4  14       21.56       23.00      8.64 o 
   0   4  14        5.92       10.60     11.00 o 
   1   4  14      119.92      129.21     11.11 o 
   2   4  14      138.85      144.05     11.12 o 
   3   4  14        6.34       11.69     10.65 o 
   4   4  14        1.16        5.54     10.62 o 
 -10   5  14        0.00        0.00     12.37 o 
  -9   5  14        0.27        0.00     10.87 o 
  -8   5  14        0.01        2.35     13.10 o 
  -7   5  14        3.57        9.07     14.51 o 
  -6   5  14        7.99       10.62     15.02 o 
  -5   5  14        1.98        7.88     13.91 o 
  -4   5  14        0.35        3.68     12.58 o 
  -3   5  14        0.12        3.69      7.64 o 
  -2   5  14        0.01        0.00      8.49 o 
  -1   5  14       14.08       12.03      9.27 o 
   0   5  14        0.33        0.77     12.50 o 
   1   5  14        0.54        1.04      8.61 o 
   2   5  14        1.11        6.11      8.70 o 
   3   5  14        0.00        0.83      9.82 o 
  -8   6  14        7.59       20.50     14.34 o 
  -7   6  14        0.03        1.58     15.32 o 
  -6   6  14        2.46        0.00     15.02 o 
  -5   6  14        2.40       10.32     14.12 o 
  -4   6  14        3.45        6.93     12.03 o 
  -3   6  14        0.24        7.53     13.35 o 
  -2   6  14        0.00        6.25     14.00 o 
  -1   6  14        1.25        3.73      8.11 o 
   0   6  14        0.04        1.98      8.81 o 
   1   6  14       24.17       28.64      9.20 o 
 -13   0  15       10.19       14.00     12.50 o 
 -11   0  15        3.21       12.07     11.64 o 
  -9   0  15       32.35       29.88     10.70 o 
  -7   0  15        5.08        0.34     10.91 o 
  -5   0  15     1050.34     1020.42     21.83 o 
  -3   0  15        6.64        4.11     12.97 o 
  -1   0  15       39.12       21.83     13.10 o 
   1   0  15        3.87        9.33     14.38 o 
   3   0  15        0.22        4.49     13.10 o 
   5   0  15       12.47       30.82     17.89 o 
 -13   1  15        3.24        9.01      8.19 o 
 -12   1  15       14.96       18.28      8.18 o 
 -11   1  15       48.13       49.56      8.62 o 
 -10   1  15       49.35       50.56      8.71 o 
  -9   1  15      194.84      208.03     10.04 o 
  -8   1  15      114.65      127.36      9.30 o 
  -7   1  15       53.99       51.38      8.90 o 
  -6   1  15      237.09      218.56      9.90 o 
  -5   1  15       48.20       41.51      8.54 o 
  -4   1  15        3.44        2.99      8.39 o 
  -3   1  15       66.33       71.37      8.05 o 
  -2   1  15       15.00       14.38      8.30 o 
  -1   1  15       19.68       15.99      8.13 o 
   0   1  15       36.38       24.67     10.18 o 
   1   1  15      127.27      125.42     10.11 o 
   2   1  15        2.17        5.26     10.36 o 
   3   1  15        2.15       10.19      9.58 o 
   4   1  15        0.12        9.53      9.67 o 
   5   1  15        1.61       13.20     11.50 o 
 -13   2  15        1.28        6.08     13.40 o 
 -12   2  15        8.96        9.63     11.69 o 
 -11   2  15       15.65       19.89      7.56 o 
 -10   2  15        0.12        0.00      7.47 o 
  -9   2  15       22.15       17.07      7.81 o 
  -8   2  15        6.67        8.26      7.54 o 
  -7   2  15       51.46       64.46      7.93 o 
  -6   2  15      281.95      279.81     15.43 o 
  -5   2  15       79.85       77.46      9.05 o 
  -4   2  15      215.57      178.74      9.35 o 
  -3   2  15      264.35      239.66     11.54 o 
  -2   2  15        4.68        2.79      8.68 o 
  -1   2  15       84.63       89.27      9.56 o 
   0   2  15       12.50       22.39     10.41 o 
   1   2  15       92.42       81.76     11.41 o 
   2   2  15       30.57       26.80     11.06 o 
   3   2  15        2.41        8.08     10.88 o 
   4   2  15        4.02        8.04     10.90 o 
 -12   3  15       38.99       50.12     12.41 o 
 -11   3  15       14.68       31.29     14.98 o 
 -10   3  15       13.14        9.59     12.63 o 
  -9   3  15        2.89        0.00     13.05 o 
  -8   3  15       53.92       72.03      8.13 o 
  -7   3  15       13.10       15.78      7.37 o 
  -6   3  15        0.21        0.55      7.09 o 
  -5   3  15       19.96       22.93      8.19 o 
  -4   3  15       17.58       23.11     10.06 o 
  -3   3  15        1.79        0.00     12.16 o 
  -2   3  15        0.53        4.65      9.49 o 
  -1   3  15        3.05        6.04      9.76 o 
   0   3  15       20.89       18.79      9.63 o 
   1   3  15       45.47       48.30     10.86 o 
   2   3  15        4.02        0.00     10.76 o 
   3   3  15       19.03       27.39     10.62 o 
   4   3  15       10.76        8.55      9.94 o 
 -11   4  15        3.21        0.00     13.48 o 
 -10   4  15       18.78       14.55     12.54 o 
  -8   4  15       20.74       15.45     13.61 o 
  -7   4  15       45.32       61.34     14.64 o 
  -5   4  15       64.78       61.15      7.63 o 
  -4   4  15       25.20       22.97      7.83 o 
  -3   4  15       27.48       19.88      9.16 o 
  -2   4  15        0.40        0.00      8.90 o 
  -1   4  15       20.32       24.75      8.96 o 
   0   4  15       48.16       52.93      9.79 o 
   1   4  15       26.45       33.52      9.56 o 
   2   4  15       79.08       66.57     10.29 o 
   3   4  15       32.21       43.91     11.28 o 
  -9   5  15       29.23       41.09     15.62 o 
  -8   5  15       13.26       11.26     14.90 o 
  -7   5  15       15.49        7.75     13.83 o 
  -6   5  15        0.65        3.81     12.97 o 
  -5   5  15        0.02        7.92     13.01 o 
  -4   5  15       32.84       36.34     14.12 o 
  -3   5  15        3.69        0.68      8.65 o 
  -2   5  15        1.12        0.37      8.39 o 
  -1   5  15        3.49       11.58      9.47 o 
   0   5  15       24.94       27.30      9.44 o 
   1   5  15        0.25        1.82      9.81 o 
  -7   6  15        4.10        9.03     13.14 o 
  -6   6  15        1.11        8.90     13.83 o 
  -5   6  15        0.01        0.00     15.24 o 
  -4   6  15        3.77        9.63     13.10 o 
  -3   6  15        3.88        5.61     14.72 o 
  -2   6  15        1.27        9.16     12.20 o 
 -12   0  16       10.80       21.57     11.04 o 
 -10   0  16       12.74        9.55     10.70 o 
  -8   0  16       26.98       28.59     12.84 o 
  -6   0  16      387.64      386.04     16.52 o 
  -4   0  16      211.01      178.87     16.05 o 
  -2   0  16      429.18      420.62     13.45 o 
   0   0  16       25.25       27.82     12.93 o 
   2   0  16        2.50        0.00     15.67 o 
   4   0  16       21.61       31.93     17.08 o 
 -12   1  16        6.23        9.31      8.14 o 
 -11   1  16        0.82        2.23     10.79 o 
 -10   1  16        0.84        5.28      8.16 o 
  -9   1  16       12.95        9.54      7.69 o 
  -8   1  16        0.35        2.30      8.16 o 
  -7   1  16       34.75       39.16      9.28 o 
  -6   1  16       37.49       33.98      9.40 o 
  -5   1  16        6.54        2.95      9.07 o 
  -4   1  16        1.53        4.12      9.27 o 
  -3   1  16        2.12        0.63      8.59 o 
  -2   1  16        0.21        4.88      9.84 o 
  -1   1  16       61.70       48.58     10.10 o 
   0   1  16        1.93        0.00     13.23 o 
   1   1  16        0.31        0.00     13.27 o 
   2   1  16        0.79        0.66      9.79 o 
   3   1  16        0.45        2.28     10.60 o 
   4   1  16       73.78       92.96     13.27 o 
 -12   2  16        0.02        6.04     12.80 o 
 -11   2  16       10.37       10.29      7.71 o 
 -10   2  16       38.04       39.14      8.99 o 
  -9   2  16        0.26        3.10      8.07 o 
  -8   2  16       34.39       43.29      8.40 o 
  -7   2  16      235.52      232.56     10.26 o 
  -6   2  16        0.96        3.72      7.81 o 
  -5   2  16        2.64        5.46      8.70 o 
  -4   2  16       10.60        5.20      9.18 o 
  -3   2  16       13.69       15.33      7.53 o 
  -2   2  16        1.66        5.72      9.62 o 
  -1   2  16      105.50       93.34     10.72 o 
   0   2  16        4.35        7.89      8.81 o 
   1   2  16        2.88        2.28     10.97 o 
   2   2  16        3.31        3.87      9.52 o 
   3   2  16       30.67       45.84     11.36 o 
 -11   3  16        1.96        4.79     14.08 o 
 -10   3  16       34.76       34.29     14.42 o 
  -9   3  16       76.82       77.05     15.79 o 
  -8   3  16      150.71      146.34      8.87 o 
  -7   3  16       37.07       42.90      8.37 o 
  -6   3  16        0.90        3.48      7.32 o 
  -5   3  16        1.61        6.55     10.62 o 
  -4   3  16       24.59       42.53      9.37 o 
  -3   3  16        6.77        2.94      9.62 o 
  -2   3  16        5.60        3.87      9.10 o 
  -1   3  16       25.36       24.48      8.99 o 
   0   3  16       18.71       20.05     10.92 o 
   1   3  16        0.42       15.02     15.88 o 
   2   3  16       21.36       18.04      9.92 o 
   3   3  16       10.97        6.34     10.50 o 
 -10   4  16        4.66        1.11     14.98 o 
  -9   4  16       85.80       99.86     14.38 o 
  -8   4  16       18.39       18.58     13.74 o 
  -7   4  16        1.08       11.04     15.37 o 
  -6   4  16       12.99       22.99     15.41 o 
  -5   4  16        0.10        0.18      7.74 o 
  -4   4  16        6.20        8.66      8.19 o 
  -3   4  16        5.44        5.48      9.37 o 
  -2   4  16        3.00        1.92      8.79 o 
  -1   4  16        9.53       13.95      9.55 o 
   0   4  16       62.86       67.69     11.00 o 
   1   4  16       13.15       24.62     11.06 o 
  -8   5  16        4.74        0.00     13.31 o 
  -7   5  16       21.72       28.55     12.41 o 
  -6   5  16        3.44        4.84     12.67 o 
  -5   5  16        3.51       12.03     14.68 o 
  -4   5  16        7.31        3.90     15.20 o 
  -3   5  16       12.60       16.28      8.49 o 
  -2   5  16        6.54        0.21     11.86 o 
  -1   5  16        6.25        6.28     10.07 o 
 -11   0  17       36.71       38.82     12.76 o 
  -9   0  17       15.13       17.25     11.94 o 
  -7   0  17       18.21       23.54     11.21 o 
  -5   0  17      319.58      316.36     17.81 o 
  -3   0  17       65.62       53.67     15.32 o 
  -1   0  17       13.15        0.00     15.97 o 
   1   0  17        0.10        5.56     16.48 o 
   3   0  17        6.36        8.26     14.64 o 
 -11   1  17        0.90        0.00      7.91 o 
 -10   1  17       16.76       19.29      8.23 o 
  -9   1  17       38.04       57.06      8.95 o 
  -8   1  17        1.48        6.80      8.82 o 
  -7   1  17        9.37        9.37      8.85 o 
  -6   1  17       29.98       29.05      8.67 o 
  -5   1  17       22.60       17.73      8.72 o 
  -4   1  17        0.05        4.60      9.95 o 
  -3   1  17        9.51       10.53      8.94 o 
  -2   1  17       10.42        7.40     10.80 o 
  -1   1  17       39.22       33.02      8.33 o 
   0   1  17      121.83      101.08     12.08 o 
   1   1  17       23.33       22.38      9.69 o 
   2   1  17        0.02        0.00     11.89 o 
 -11   2  17        2.47        0.00     12.63 o 
 -10   2  17       14.44       16.06      8.14 o 
  -9   2  17        0.00        0.00      8.12 o 
  -8   2  17       19.64       26.06      8.87 o 
  -7   2  17        8.71        5.68      7.77 o 
  -6   2  17       98.33       93.00     10.70 o 
  -5   2  17        0.00        0.00     12.16 o 
  -4   2  17        0.27        4.87      8.88 o 
  -3   2  17       10.12       12.40      7.69 o 
  -2   2  17        8.60        5.57      9.11 o 
  -1   2  17        0.16        6.99     11.02 o 
   0   2  17        3.89       11.07     10.45 o 
   1   2  17        3.11        9.02     10.25 o 
   2   2  17        0.00        5.28     10.29 o 
 -10   3  17       16.54       16.95     14.21 o 
  -9   3  17       27.88       16.39     15.37 o 
  -8   3  17        0.55        0.00      9.46 o 
  -7   3  17       48.29       44.33      8.83 o 
  -6   3  17       56.21       54.45      8.83 o 
  -5   3  17       50.75       49.90      8.92 o 
  -4   3  17       18.37       17.51      8.37 o 
  -3   3  17       11.95       16.06     10.06 o 
  -2   3  17        2.43        0.00     10.38 o 
  -1   3  17        2.22        9.93     10.43 o 
   0   3  17       38.74       51.78     11.54 o 
   1   3  17        0.94        3.99     11.15 o 
  -9   4  17       24.03       40.36     14.81 o 
  -8   4  17       41.38       66.52     15.84 o 
  -7   4  17       24.91       18.79     15.54 o 
  -6   4  17       22.41       18.49     15.45 o 
  -5   4  17        2.48        9.80     14.77 o 
  -4   4  17        1.84        7.05      7.82 o 
  -3   4  17        2.94        3.91      9.30 o 
  -2   4  17       32.11       38.93      9.94 o 
  -1   4  17       41.93       50.91     10.77 o 
   0   4  17        4.17        0.00     10.64 o 
  -5   5  17        0.01        0.21     15.88 o 
  -4   5  17       16.79       33.22     13.05 o 
 -10   0  18        7.03        6.89     11.17 o 
  -8   0  18        0.29        4.88     13.27 o 
  -6   0  18       81.69       93.01     15.41 o 
  -4   0  18       27.14       21.19     14.55 o 
  -2   0  18        5.08        2.48     15.02 o 
   0   0  18       15.31       27.27     14.64 o 
 -10   1  18        0.01        7.83     11.00 o 
  -9   1  18        0.45        0.00      8.69 o 
  -8   1  18        2.57        5.87      8.37 o 
  -7   1  18        1.20        5.48      8.46 o 
  -6   1  18        0.12        0.51     11.17 o 
  -5   1  18        3.57        3.13      8.31 o 
  -4   1  18        0.04        5.42      9.31 o 
  -3   1  18        0.00        4.61      8.93 o 
  -2   1  18       41.19       44.52     11.21 o 
  -1   1  18        5.01        6.58      9.62 o 
   0   1  18        0.72        4.46      9.84 o 
   1   1  18        7.08        4.49     17.38 o 
 -10   2  18        0.60        3.64      7.83 o 
  -9   2  18        3.80        3.42      8.64 o 
  -8   2  18        7.46       13.14      8.78 o 
  -7   2  18       14.22       20.39      9.24 o 
  -6   2  18       61.14       58.69      8.76 o 
  -5   2  18       75.13       93.04     10.32 o 
  -4   2  18        0.00        3.38     12.58 o 
  -3   2  18       71.19       82.27     10.40 o 
  -2   2  18       47.46       50.41     11.66 o 
  -1   2  18        2.25        9.56      9.66 o 
   0   2  18        0.27        9.05      9.94 o 
  -9   3  18        5.45       16.35     15.79 o 
  -8   3  18        4.61        5.22     13.01 o 
  -7   3  18       32.96       35.50      8.23 o 
  -6   3  18        0.84        1.11      8.15 o 
  -5   3  18        0.04        0.00     10.70 o 
  -4   3  18       29.18       34.02      8.99 o 
  -3   3  18        3.70       10.81      9.40 o 
  -2   3  18        3.26        2.29      9.17 o 
  -6   4  18        3.22       12.54     13.14 o 
  -5   4  18       21.26       26.84     16.14 o 
  -4   4  18        6.91       12.64      9.03 o 
  -9   0  19        4.68        6.12     11.86 o 
  -7   0  19        2.28        3.30     11.90 o 
  -5   0  19        2.07        5.69     12.03 o 
  -3   0  19        0.15        4.62     11.98 o 
  -1   0  19       25.46       31.53     10.80 o 
  -9   1  19        3.76        4.87      8.74 o 
  -8   1  19        0.46        2.30      8.63 o 
  -7   1  19        0.78        3.07      8.72 o 
  -6   1  19       42.52       53.82      9.86 o 
  -5   1  19       39.72       38.13     10.28 o 
  -4   1  19        0.50        0.54      9.32 o 
  -3   1  19        2.46        7.64     10.09 o 
  -2   1  19        6.05       16.75      8.63 o 
  -1   1  19       11.14        9.36     11.81 o 
  -8   2  19       10.73       23.43      8.67 o 
  -7   2  19        1.45        0.00      8.87 o 
  -6   2  19       19.15       14.12      9.11 o 
  -5   2  19       54.94       55.21      9.73 o 
  -4   2  19        7.36        7.70      9.58 o 
  -3   2  19        2.73       14.42     10.90 o 
  -2   2  19       11.38       12.61     10.85 o 
  -5   3  19        0.19        5.61      9.47 o 
                                                 
